# Supplementary material for: Defensive Symbiont Genotype Distributions Are Linked to Parasitoid Attack Networks
Source: Ecol Lett. 2025 Feb 18;28(2):e70082. doi: 10.1111/ele.70082 (PMC11834374; doi:10.1111/ele.70082)
Supplement: Supplementary file 2 — Table S1. [file ELE-28-0-s001.xlsx]

## Sheet: S1_Sample overview
	Supplementary Table 1 – Summary of parasitoid and plant associated of aphids collected from mummies and as live individuals. Parasitoid mummies were collected in 2021 and 2022. Live aphid samples were derived from a previous study by Wu et al., 2022, from aphids that tested positive for Hamiltonella. All mummified and live aphid sample include host plant records, while wasp data is only available…
	Aphid taxa	Mummified samples	Live aphid samples	Wasp taxa	Wasp species count	Host plant	Host plant count
	Acyrthosiphon pisum Medicago Biotype	93	77	Aphidius ervi	73	Medicago sativa	170
				Aphidius banksae	12
				Aphidius microlophii	3
				Praon barbatum	3
				Aphidius rhopalosiphi clade3	1
				Aphidius eadyi	1
	Amphorophora rubi	93	NA	Aphidius urticae	90	Rubus fruticosus	93
				Praon dorsale	1
				Aphidius rhopalosiphi clade3	1
				Aphidius sp. 23	1
	Aphis fabae	69	2	Lysiphlebus testaceipes*	40	Rumex sp.	43
				Lysiphlebus fabarum	18	Rubus fruticosus	24
				Binodoxys acalephae	5	Galium aparine	4
				Aphidius ervi	1
				Aphidius matricariae	1
				Aphidius sonchi	1
				Aphidius sp. 27	1
				Binodoxys angelicae	1
				Binodoxys sp. 1	1
	Aphis ruborum	3	1	Binodoxys acalephae	3	Rubus fruticosus	4
	Aphis sambuci	NA	1	NA		Sambucus nigra	1
	Cavariella pastinacae	5	10	Binodoxys sp. 1	5	Heracleum sphondylium	8
						Heracleum sp.	5
						Pastinaca sativa	1
						Pastinaca sp.	1
	Cavariella theobaldi	25	NA	Binodoxys sp. 1	22	Heracleum sp.	25
				Praon volucre clade2	2
				Praon sp. 82	1
	Drepanosiphum aceris	NA	8	NA		Acer campestre	8
	Drepanosiphum platanoidis	69	3	Aphelinus sp. 8	58	Acer pseudoplatanus	66
				Falciconus pseudoplatani	7	Acer platanoides	6
				Trioxys sp. 39	3
				Trioxys sp. 56	1
	Hyperomyzus lactucae	40	3	Aphidius sonchi	29	Sonchus asper	43
				Praon sp. 37	11
	Macrosiphoniella artemisiae	85	15	Aphidius absinthii	85	Artemisia vulgaris	100
	Macrosiphum albifrons	NA	8	NA		Lupinus sp.	8
	Macrosiphum euphorbiae	131	30	Aphidius rhopalosiphi clade1	56	Geum urbanum	60
				Aphidius ervi	24	Galium aparine	39
				Praon sp. 37	16	Euphorbia characias	16
				Aphidius rhopalosiphi clade2	6	Sonchus asper	6
				Praon volucre clade1	6	Solanum melongena	5
				Aphidius sp. 27	4	Alchemilla sp.	4
				Ephedrus californicus	4	Papaver rhoeas	4
				Aphidius urticae	3	Buddleja sp.	3
				Praon volucre clade2	3	Anthriscus sylvestris	3
				Aphidius rosae	2	Rosa sp.	2
				Aphidius matricariae	1	Senecio jacobaea	2
				Aphidius rhopalosiphi clade3	1	Acanthus syriacus	1
				Aphidius sonchi	1	Aconitum japonicum	1
				Areopraon silvestre	1	Alchemilla mollis	1
				Monoctonus leclanti	1	Amaranthus caudatus	1
				Praon dorsale	1	Amaranthus powellii	1
				Toxares deltiger	1	Ammi visnaga	1
						Aquilegia sp.	1
						Arctium sp.	1
						Atriplex hortensis	1
						Centranthus sp.	1
						Cirsium sp.	1
						Dipsacus sp.	1
						Ferula gummosa	1
						Geum sp.	1
						Onopordum acanthium	1
						Solanum tuberosum	1
						Valeriana officinalis	1
	Macrosiphum funestum	19	1	Aphidius rosae	5	Rubus fruticosus	20
				Aphidius rhopalosiphi clade2	4
				Aphidius ervi	2
				Ephedrus lacertosus clade1	2
				Praon sp. 37	2
				Aphidius funebris	1
				Ephedrus lacertosus clade2	1
				Lysiphlebus fabarum	1
				Praon volucre clade2	1
	Macrosiphum gei	69	9	Aphidius rhopalosiphi clade1	33	Geum urbanum	71
				Aphidius rhopalosiphi clade2	18	Anthriscus sylvestris	7
				Aphidius ervi	9
				Aphidius rhopalosiphi clade3	6
				Ephedrus lacertosus clade1	3
	Macrosiphum hellebori	56	2	Aphidius rhopalosiphi clade1	43	Euphorbia characias	56
				Praon volucre clade1	5	Helleborus × sternii	1
				Praon sp. 37	4	Helleborus sp.	1
				Aphelinus varipes	1
				Aphidius ervi	1
				Aphidius rhopalosiphi clade2	1
				Praon volucre clade2	1
	Macrosiphum rosae	150	5	Aphidius rosae	133	Rosa sp.	148
				Ephedrus lacertosus clade1	5	Dipsacus sp.	3
				Aphidius rhopalosiphi clade3	3	Geum urbanum	3
				Ephedrus californicus	3	Knautia arvensis	1
				Aphidius ervi	2
				Aphidius rhopalosiphi clade1	1
				Aphidius rhopalosiphi clade2	1
				Areopraon silvestre	1
				Ephedrus plagiator	1
	Macrosiphum sp.	NA	2	NA		Geum urbanum	1
						Cirsium arvense	1
	Metopolophium dirhodum	11	16	Aphidius rhopalosiphi clade1	5	Poa sp.	11
				Ephedrus plagiator	4	Glyceria maxima	5
				Aphidius sp. 27	1	Phalaris arundinacea	4
				Praon gallicum	1	Festuca gigantea	2
						Triticum sp.	2
						Iris pseudacorus	1
						Secale cereale	1
						Scirpus sylvaticus	1
	Periphyllus lyropictus	45	10	Euaphidius setiger clade1	41	Acer platanoides	55
				Euaphidius setiger clade2	4
	Periphyllus testudinaceus	3	9	Trioxys sp. 176	2	Acer pseudoplatanus	6
				Euaphidius setiger clade1	1	Acer campestre	5
						Acer platanoides	1
	Rhopalomyzus lonicerae	NA	1	NA		Phalaris arundinacea	1
	Sitobion avenae	5	16	Aphidius avenae	3	Poa sp.	5
				Aphidius rhopalosiphi clade1	1	Triticum aestivum	5
				Aphidius rhopalosiphi clade2	1	Triticum sp.	4
						Hordeum murinum	2
						Avena sativa	1
						Bromus ramosus	1
						Glyceria maxima	1
						Holcus lanatus	1
						Scirpus sylvaticus	1
	Sitobion fragariae	15	3	Aphidius sp. 23	13	Poa sp.	12
				Aphidius rhopalosiphi clade1	1	Rubus fruticosus	4
				Ephedrus plagiator	1	Dactylis glomerata	2
	Tuberculatus sp1	NA	2	NA		Quercus robur	2
	Uroleucon ambrosiae	NA	4	NA		Encelia farinosa	2
						Ambrosia trifida	1
						Sphaeralcea sp.	1
	Uroleucon escalantii	NA	1	NA		Conyza canadensis	1
	Uroleucon sonchi	21	1	Aphidius funebris	14	Sonchus asper	22
				Praon sp. 37	3
				Aphidius matricariae	2
				Aphidius sonchi	1
				Praon volucre clade1	1
	Uroleucon sp5	NA	1	NA		Sonchus asper	1
	Utamphorophora humboldti	2	NA	Aphidius rhopalosiphi clade1	1	Poa sp.	2
				Monoctonus caricis	1
	Wahlgreniella nervata	7	NA	Aphidius sp. 21	7	Rosa sp.	7
	* this the first record of Lysiphlebus testaceipes in the UK and it should be viewed with caution until morphological identification can be confirmed from physical specimens.

## Sheet: S2_Sample_details
No	City	Location	Sample category	Sample code	Collection year	Aphid taxa	Wasp taxa	Plant species	Hamiltonella strain	Sequencing method	Sequencing date	Data source
1	London	Mile End Park, North	Parasitoid	1	2021	Macrosiphoniella artemisiae	Aphidius absinthii	Artemisia vulgaris	NA	Sanger	2021-07-16	This study
2	London	Mile End Park, North	Parasitoid	2	2021	Macrosiphoniella artemisiae	Aphidius absinthii	Artemisia vulgaris	NA	Sanger	2021-07-16	This study
3	London	Mile End Park, North	Parasitoid	3	2021	Macrosiphoniella artemisiae	Aphidius absinthii	Artemisia vulgaris	NA	Sanger	2021-07-16	This study
4	London	Mile End Park, North	Parasitoid	2	2021	Acyrthosiphon pisum	Aphidius ervi	Medicago sativa	NA	Sanger	2021-07-29	This study
5	London	Mile End Park, North	Parasitoid	3	2021	Acyrthosiphon pisum	Aphidius ervi	Medicago sativa	NA	Sanger	2021-07-29	This study
6	London	Mile End Park, North	Parasitoid	4	2021	Acyrthosiphon pisum	Aphidius banksae	Medicago sativa	NA	Sanger	2021-07-29	This study
7	London	Mile End Park, North	Parasitoid	5	2021	Acyrthosiphon pisum	Praon barbatum	Medicago sativa	NA	Sanger	2021-07-29	This study
8	London	Mile End Park, North	Parasitoid	6	2021	Acyrthosiphon pisum	Aphidius ervi	Medicago sativa	NA	Sanger	2021-07-29	This study
9	London	Mile End Park, North	Parasitoid	1	2021	Acyrthosiphon pisum	Aphidius ervi	Medicago sativa	NA	Sanger	2021-09-14	This study
10	London	Mile End Park, North	Parasitoid	31	2021	Acyrthosiphon pisum	Aphidius ervi	Medicago sativa	NA	Sanger	2021-09-14	This study
11	London	Mile End Park, North	Parasitoid	32	2021	Acyrthosiphon pisum	Aphidius ervi	Medicago sativa	NA	Sanger	2021-09-14	This study
12	London	Mile End Park, North	Parasitoid	4	2021	Acyrthosiphon pisum	Aphidius ervi	Medicago sativa	NA	Sanger	2021-09-14	This study
13	London	Mile End Park, North	Parasitoid	6	2021	Acyrthosiphon pisum	Aphidius ervi	Medicago sativa	NA	Sanger	2021-09-14	This study
14	London	Mile End Park, North	Parasitoid	7	2021	Acyrthosiphon pisum	Aphidius ervi	Medicago sativa	NA	Sanger	2021-09-14	This study
15	London	Mile End Park, North	Parasitoid	8	2021	Acyrthosiphon pisum	Aphidius ervi	Medicago sativa	NA	Sanger	2021-09-14	This study
16	London	Mile End Park, North	Parasitoid	9	2021	Acyrthosiphon pisum	Aphidius ervi	Medicago sativa	NA	Sanger	2021-09-14	This study
17	London	Mile End Park, North	Parasitoid	1	2021	Acyrthosiphon pisum	Aphidius ervi	Medicago sativa	NA	Sanger	2021-07-02	This study
18	London	Mile End Park, North	Parasitoid	2	2021	Acyrthosiphon pisum	Aphidius ervi	Medicago sativa	NA	Sanger	2021-07-02	This study
19	London	Mile End Park, North	Parasitoid	1	2021	Acyrthosiphon pisum	Aphidius ervi	Medicago sativa	NA	Sanger	2021-06-16	This study
20	London	Mile End Park, North	Parasitoid	2	2021	Acyrthosiphon pisum	Aphidius ervi	Medicago sativa	NA	Sanger	2021-06-16	This study
21	London	Mile End Park, North	Parasitoid	3	2021	Acyrthosiphon pisum	Aphidius ervi	Medicago sativa	NA	Sanger	2021-06-16	This study
22	London	Mile End Park, North	Parasitoid	4	2021	Acyrthosiphon pisum	Aphidius ervi	Medicago sativa	NA	Sanger	2021-06-16	This study
23	London	Mile End Park, North	Parasitoid	5	2021	Acyrthosiphon pisum	Aphidius ervi	Medicago sativa	NA	Sanger	2021-06-16	This study
24	London	Mile End Park, North	Parasitoid	6	2021	Acyrthosiphon pisum	Aphidius ervi	Medicago sativa	NA	Sanger	2021-06-16	This study
25	London	Mile End Park, North	Parasitoid	1	2021	Acyrthosiphon pisum	Aphidius ervi	Medicago sativa	NA	Sanger	2021-06-22	This study
26	London	Mile End Park, North	Parasitoid	2	2021	Acyrthosiphon pisum	Aphidius ervi	Medicago sativa	NA	Sanger	2021-06-22	This study
27	London	Mile End Park, South	Parasitoid	1	2021	Acyrthosiphon pisum	Praon barbatum	Medicago sativa	NA	Sanger	2021-10-27	This study
28	London	Mile End Park, South	Parasitoid	2	2021	Acyrthosiphon pisum	Aphidius ervi	Medicago sativa	NA	Sanger	2021-10-27	This study
29	London	Mile End Park, South	Parasitoid	3	2021	Acyrthosiphon pisum	Aphidius ervi	Medicago sativa	NA	Sanger	2021-10-27	This study
30	London	Highgate	Parasitoid	1	2021-06-22	Macrosiphoniella artemisiae	Aphidius absinthii	Artemisia vulgaris	NA	Sanger	2022-02-21	This study
31	London	Highgate	Parasitoid	2	2021-06-22	Macrosiphoniella artemisiae	Aphidius absinthii	Artemisia vulgaris	NA	Sanger	2022-02-21	This study
32	London	Highgate	Parasitoid	3	2021-06-22	Macrosiphoniella artemisiae	Aphidius absinthii	Artemisia vulgaris	NA	Sanger	2022-02-21	This study
33	London	Highgate	Parasitoid	4	2021-06-22	Macrosiphoniella artemisiae	Aphidius absinthii	Artemisia vulgaris	NA	Sanger	2022-02-21	This study
34	London	Highgate	Parasitoid	5	2021-06-22	Macrosiphoniella artemisiae	Aphidius absinthii	Artemisia vulgaris	NA	Sanger	2022-02-21	This study
35	London	Highgate	Parasitoid	6	2021-06-22	Macrosiphoniella artemisiae	Aphidius absinthii	Artemisia vulgaris	NA	Sanger	2022-02-21	This study
36	London	Highgate	Parasitoid	7	2021-06-22	Macrosiphoniella artemisiae	Aphidius absinthii	Artemisia vulgaris	NA	Sanger	2022-02-21	This study
37	London	Highgate	Parasitoid	8	2021-06-22	Macrosiphoniella artemisiae	Aphidius absinthii	Artemisia vulgaris	NA	Sanger	2022-02-21	This study
38	London	Highgate	Parasitoid	9	2021-06-22	Macrosiphoniella artemisiae	Aphidius absinthii	Artemisia vulgaris	NA	Sanger	2022-02-21	This study
39	London	Hampstead Heath	Parasitoid	1	2021-06-01	Macrosiphoniella artemisiae	Aphidius absinthii	Artemisia vulgaris	NA	Sanger	2022-02-21	This study
40	London	Hampstead Heath	Parasitoid	2	2021-06-01	Macrosiphoniella artemisiae	Aphidius absinthii	Artemisia vulgaris	NA	Sanger	2022-02-21	This study
41	London	Hampstead Heath	Parasitoid	3	2021-06-01	Macrosiphoniella artemisiae	Aphidius absinthii	Artemisia vulgaris	NA	Sanger	2022-02-21	This study
42	London	Hampstead Heath	Parasitoid	4	2021-06-01	Macrosiphoniella artemisiae	Aphidius absinthii	Artemisia vulgaris	NA	Sanger	2022-02-21	This study
43	London	Hampstead Heath	Parasitoid	5	2021-06-01	Macrosiphoniella artemisiae	Aphidius absinthii	Artemisia vulgaris	NA	Sanger	2022-02-21	This study
44	London	Hampstead Heath	Parasitoid	6	2021-06-01	Macrosiphoniella artemisiae	Aphidius absinthii	Artemisia vulgaris	NA	Sanger	2022-02-21	This study
45	London	Hampstead Heath	Parasitoid	7	2021-06-01	Macrosiphoniella artemisiae	Aphidius absinthii	Artemisia vulgaris	NA	Sanger	2022-02-21	This study
46	London	Hampstead Heath	Parasitoid	8	2021-06-01	Macrosiphoniella artemisiae	Aphidius absinthii	Artemisia vulgaris	NA	Sanger	2022-02-21	This study
47	London	Hampstead Heath	Parasitoid	9	2021-06-01	Macrosiphoniella artemisiae	Aphidius absinthii	Artemisia vulgaris	NA	Sanger	2022-02-21	This study
48	London	Hampstead Heath	Parasitoid	10	2021-06-01	Macrosiphoniella artemisiae	Aphidius absinthii	Artemisia vulgaris	NA	Sanger	2022-02-21	This study
49	London	Hampstead Heath	Parasitoid	11	2021-06-01	Macrosiphoniella artemisiae	Aphidius absinthii	Artemisia vulgaris	NA	Sanger	2022-02-21	This study
50	London	Hampstead Heath	Parasitoid	12	2021-06-01	Macrosiphoniella artemisiae	Aphidius absinthii	Artemisia vulgaris	NA	Sanger	2022-02-21	This study
51	London	Hampstead Heath	Parasitoid	13	2021-06-01	Macrosiphoniella artemisiae	Aphidius absinthii	Artemisia vulgaris	NA	Sanger	2022-02-21	This study
52	London	Mile End Park, South	Parasitoid	1	2021-07-16	Macrosiphoniella artemisiae	Aphidius absinthii	Artemisia vulgaris	NA	Sanger	2022-02-21	This study
53	London	Mile End Park, South	Parasitoid	2	2021-07-16	Macrosiphoniella artemisiae	Aphidius absinthii	Artemisia vulgaris	NA	Sanger	2022-02-21	This study
54	London	Mile End Park, South	Parasitoid	3	2021-07-16	Macrosiphoniella artemisiae	Aphidius absinthii	Artemisia vulgaris	NA	Sanger	2022-02-21	This study
55	London	Mile End Park, South	Parasitoid	4	2021-07-16	Macrosiphoniella artemisiae	Aphidius absinthii	Artemisia vulgaris	NA	Sanger	2022-02-21	This study
56	London	Mile End Park, South	Parasitoid	5	2021-07-16	Macrosiphoniella artemisiae	Aphidius absinthii	Artemisia vulgaris	NA	Sanger	2022-02-21	This study
57	London	Mile End Park, South	Parasitoid	6	2021-07-16	Macrosiphoniella artemisiae	Aphidius absinthii	Artemisia vulgaris	NA	Sanger	2022-02-21	This study
58	London	Mile End Park, South	Parasitoid	7	2021-07-16	Macrosiphoniella artemisiae	Aphidius absinthii	Artemisia vulgaris	NA	Sanger	2022-02-21	This study
59	London	Mile End Park, South	Parasitoid	8	2021-07-16	Macrosiphoniella artemisiae	Aphidius absinthii	Artemisia vulgaris	NA	Sanger	2022-02-21	This study
60	London	Mile End Park, South	Parasitoid	9	2021-07-16	Macrosiphoniella artemisiae	Aphidius absinthii	Artemisia vulgaris	NA	Sanger	2022-02-21	This study
61	London	Mile End Park, South	Parasitoid	10	2021-07-16	Macrosiphoniella artemisiae	Aphidius absinthii	Artemisia vulgaris	NA	Sanger	2022-02-21	This study
62	London	Mile End Park, South	Parasitoid	11	2021-07-16	Macrosiphoniella artemisiae	Aphidius absinthii	Artemisia vulgaris	NA	Sanger	2022-02-21	This study
63	London	Mile End Park, South	Parasitoid	12	2021-07-16	Macrosiphoniella artemisiae	Aphidius absinthii	Artemisia vulgaris	NA	Sanger	2022-02-21	This study
64	London	Mile End Park, South	Parasitoid	13	2021-07-16	Macrosiphoniella artemisiae	Aphidius absinthii	Artemisia vulgaris	NA	Sanger	2022-02-21	This study
65	London	Mile End Park, South	Parasitoid	14	2021-07-16	Macrosiphoniella artemisiae	Aphidius absinthii	Artemisia vulgaris	NA	Sanger	2022-02-21	This study
66	London	Mile End Park, South	Parasitoid	15	2021-07-16	Macrosiphoniella artemisiae	Aphidius absinthii	Artemisia vulgaris	NA	Sanger	2022-02-21	This study
67	London	Mile End Park, South	Parasitoid	16	2021-07-16	Macrosiphoniella artemisiae	Aphidius absinthii	Artemisia vulgaris	NA	Sanger	2022-02-21	This study
68	London	Mile End Park, South	Parasitoid	17	2021-07-16	Macrosiphoniella artemisiae	Aphidius absinthii	Artemisia vulgaris	NA	Sanger	2022-02-21	This study
69	London	Mile End Park, South	Parasitoid	18	2021-07-16	Macrosiphoniella artemisiae	Aphidius absinthii	Artemisia vulgaris	NA	Sanger	2022-02-21	This study
70	London	Mile End Park, South	Parasitoid	19	2021-07-16	Macrosiphoniella artemisiae	Aphidius absinthii	Artemisia vulgaris	NA	Sanger	2022-02-21	This study
71	London	Mile End Park, North	Parasitoid	1	2021-07-16	Macrosiphoniella artemisiae	Aphidius absinthii	Artemisia vulgaris	NA	Sanger	2022-02-21	This study
72	London	Mile End Park, North	Parasitoid	2	2021-07-16	Macrosiphoniella artemisiae	Aphidius absinthii	Artemisia vulgaris	NA	Sanger	2022-02-21	This study
73	London	Mile End Park, North	Parasitoid	3	2021-07-16	Macrosiphoniella artemisiae	Aphidius absinthii	Artemisia vulgaris	NA	Sanger	2022-02-21	This study
74	London	Mile End Park, North	Parasitoid	4	2021-07-16	Macrosiphoniella artemisiae	Aphidius absinthii	Artemisia vulgaris	NA	Sanger	2022-02-21	This study
75	London	Mile End Park, North	Parasitoid	5	2021-07-16	Macrosiphoniella artemisiae	Aphidius absinthii	Artemisia vulgaris	NA	Sanger	2022-02-21	This study
76	London	Mile End Park, North	Parasitoid	6	2021-07-16	Macrosiphoniella artemisiae	Aphidius absinthii	Artemisia vulgaris	NA	Sanger	2022-02-21	This study
77	London	Mile End Park, North	Parasitoid	7	2021-07-16	Macrosiphoniella artemisiae	Aphidius absinthii	Artemisia vulgaris	NA	Sanger	2022-02-21	This study
78	London	Mile End Park, North	Parasitoid	C1	2022-05-16	Acyrthosiphon pisum	Aphidius banksae	Medicago sativa	NA	Sanger	2022-06-08	This study
79	London	Mile End Park, North	Parasitoid	C2	2022-05-16	Acyrthosiphon pisum	Aphidius banksae	Medicago sativa	NA	Sanger	2022-06-08	This study
80	London	Mile End Park, North	Parasitoid	C3	2022-05-16	Acyrthosiphon pisum	Aphidius ervi	Medicago sativa	NA	Sanger	2022-06-08	This study
81	London	Mile End Park, North	Parasitoid	C4	2022-05-16	Acyrthosiphon pisum	Aphidius ervi	Medicago sativa	NA	Sanger	2022-06-08	This study
82	London	Mile End Park, North	Parasitoid	1	2022-05-16	Acyrthosiphon pisum	Aphidius ervi	Medicago sativa	NA	Sanger	2022-06-08	This study
83	London	Mile End Park, North	Parasitoid	3	2022-05-16	Acyrthosiphon pisum	Aphidius ervi	Medicago sativa	NA	Sanger	2022-06-08	This study
84	London	Mile End Park, North	Parasitoid	4	2022-05-16	Acyrthosiphon pisum	Aphidius ervi	Medicago sativa	NA	Sanger	2022-06-08	This study
85	London	Mile End Park, North	Parasitoid	5	2022-05-16	Acyrthosiphon pisum	Aphidius ervi	Medicago sativa	NA	Sanger	2022-06-08	This study
86	London	Mile End Park, North	Parasitoid	6	2022-05-16	Acyrthosiphon pisum	Aphidius ervi	Medicago sativa	NA	Sanger	2022-06-08	This study
87	London	Russel Square	Parasitoid	1	2022-05-06	Acyrthosiphon pisum	Aphidius eadyi	Medicago sativa	NA	Sanger	2022-06-08	This study
88	London	Russel Square	Parasitoid	2	2022-05-06	Acyrthosiphon pisum	Aphidius ervi	Medicago sativa	NA	Sanger	2022-06-08	This study
89	London	Mile End Park, South	Parasitoid	1	2022-05-16	Acyrthosiphon pisum	Aphidius ervi	Medicago sativa	NA	Sanger	2022-06-08	This study
90	London	Mile End Park, South	Parasitoid	2	2022-05-16	Acyrthosiphon pisum	Aphidius ervi	Medicago sativa	NA	Sanger	2022-06-08	This study
91	London	Mile End Park, South	Parasitoid	3	2022-05-16	Acyrthosiphon pisum	Praon barbatum	Medicago sativa	NA	Sanger	2022-06-08	This study
92	London	Mile End Park, South	Parasitoid	4	2022-05-16	Acyrthosiphon pisum	Aphidius ervi	Medicago sativa	NA	Sanger	2022-06-08	This study
93	London	Mile End Park, South	Parasitoid	5	2022-05-16	Acyrthosiphon pisum	Aphidius ervi	Medicago sativa	NA	Sanger	2022-06-08	This study
94	London	Mile End Park, South	Parasitoid	6	2022-05-16	Acyrthosiphon pisum	Aphidius ervi	Medicago sativa	NA	Sanger	2022-06-08	This study
95	London	Mile End Park, South	Parasitoid	7	2022-05-16	Acyrthosiphon pisum	Aphidius ervi	Medicago sativa	NA	Sanger	2022-06-08	This study
96	London	Mile End Park, South	Parasitoid	8	2022-05-16	Acyrthosiphon pisum	Aphidius ervi	Medicago sativa	NA	Sanger	2022-06-08	This study
97	London	Mile End Park, South	Parasitoid	9	2022-05-16	Acyrthosiphon pisum	Aphidius banksae	Medicago sativa	NA	Sanger	2022-06-08	This study
98	London	Mile End Park, South	Parasitoid	10	2022-05-16	Acyrthosiphon pisum	Aphidius ervi	Medicago sativa	NA	Sanger	2022-06-08	This study
99	London	Maiden Head	Parasitoid	1	2022-05-06	Acyrthosiphon pisum	Aphidius ervi	Medicago sativa	NA	Sanger	2022-06-08	This study
100	London	Maiden Head	Parasitoid	2	2022-05-06	Acyrthosiphon pisum	Aphidius ervi	Medicago sativa	NA	Sanger	2022-06-08	This study
101	London	Maiden Head	Parasitoid	3	2022-05-06	Acyrthosiphon pisum	Aphidius rhopalosiphi clade3	Medicago sativa	NA	Sanger	2022-06-08	This study
102	London	Maiden Head	Parasitoid	4	2022-05-06	Acyrthosiphon pisum	Aphidius microlophii	Medicago sativa	NA	Sanger	2022-06-08	This study
103	London	Maiden Head	Parasitoid	5	2022-05-06	Acyrthosiphon pisum	Aphidius ervi	Medicago sativa	NA	Sanger	2022-06-08	This study
104	London	Maiden Head	Parasitoid	6	2022-05-06	Acyrthosiphon pisum	Aphidius banksae	Medicago sativa	NA	Sanger	2022-06-08	This study
105	London	Maiden Head	Parasitoid	7	2022-05-06	Acyrthosiphon pisum	Aphidius ervi	Medicago sativa	NA	Sanger	2022-06-08	This study
106	London	Maiden Head	Parasitoid	8	2022-05-06	Acyrthosiphon pisum	Aphidius ervi	Medicago sativa	NA	Sanger	2022-06-08	This study
107	London	Maiden Head	Parasitoid	9	2022-05-06	Acyrthosiphon pisum	Aphidius banksae	Medicago sativa	NA	Sanger	2022-06-08	This study
108	London	Maiden Head	Parasitoid	10	2022-05-06	Acyrthosiphon pisum	Aphidius ervi	Medicago sativa	NA	Sanger	2022-06-08	This study
109	London	Maiden Head	Parasitoid	11	2022-05-06	Acyrthosiphon pisum	Aphidius banksae	Medicago sativa	NA	Sanger	2022-06-08	This study
110	London	Maiden Head	Parasitoid	12	2022-05-06	Acyrthosiphon pisum	Aphidius ervi	Medicago sativa	NA	Sanger	2022-06-08	This study
111	London	Maiden Head	Parasitoid	13	2022-05-06	Acyrthosiphon pisum	Aphidius banksae	Medicago sativa	NA	Sanger	2022-06-08	This study
112	London	Maiden Head	Parasitoid	14	2022-05-06	Acyrthosiphon pisum	Aphidius banksae	Medicago sativa	NA	Sanger	2022-06-08	This study
113	London	Maiden Head	Parasitoid	15	2022-05-06	Acyrthosiphon pisum	Aphidius ervi	Medicago sativa	NA	Sanger	2022-06-08	This study
114	London	Russel Square	Parasitoid	3	2022-05-06	Acyrthosiphon pisum	Aphidius banksae	Medicago sativa	NA	Sanger	2022-06-08	This study
115	London	Russel Square	Parasitoid	4	2022-05-06	Acyrthosiphon pisum	Aphidius microlophii	Medicago sativa	NA	Sanger	2022-06-08	This study
116	London	Russel Square	Parasitoid	5	2022-05-06	Acyrthosiphon pisum	Aphidius microlophii	Medicago sativa	NA	Sanger	2022-06-08	This study
117	London	Russel Square	Parasitoid	6	2022-05-06	Acyrthosiphon pisum	Aphidius ervi	Medicago sativa	NA	Sanger	2022-06-08	This study
118	London	Mile End Park, North	Parasitoid	1	2022-05-23	Acyrthosiphon pisum	Aphidius ervi	Medicago sativa	NA	Sanger	2022-06-08	This study
119	London	Mile End Park, North	Parasitoid	2	2022-05-23	Acyrthosiphon pisum	Aphidius ervi	Medicago sativa	NA	Sanger	2022-06-08	This study
120	London	Mile End Park, North	Parasitoid	3	2022-05-23	Acyrthosiphon pisum	Aphidius ervi	Medicago sativa	NA	Sanger	2022-06-08	This study
121	London	Mile End Park, North	Parasitoid	4	2022-05-23	Acyrthosiphon pisum	Aphidius ervi	Medicago sativa	NA	Sanger	2022-06-08	This study
122	London	Mile End Park, North	Parasitoid	5	2022-05-23	Acyrthosiphon pisum	Aphidius ervi	Medicago sativa	NA	Sanger	2022-06-08	This study
123	London	Mile End Park, North	Parasitoid	6	2022-05-23	Acyrthosiphon pisum	Aphidius ervi	Medicago sativa	NA	Sanger	2022-06-08	This study
124	London	Mile End Park, North	Parasitoid	7	2022-05-23	Acyrthosiphon pisum	Aphidius ervi	Medicago sativa	NA	Sanger	2022-06-08	This study
125	London	Mile End Park, North	Parasitoid	8	2022-05-23	Acyrthosiphon pisum	Aphidius ervi	Medicago sativa	NA	Sanger	2022-06-08	This study
126	London	Mile End Park, North	Parasitoid	9	2022-05-23	Acyrthosiphon pisum	Aphidius ervi	Medicago sativa	NA	Sanger	2022-06-08	This study
127	London	Mile End Park, North	Parasitoid	10	2022-05-23	Acyrthosiphon pisum	Aphidius banksae	Medicago sativa	NA	Sanger	2022-06-08	This study
128	London	Mile End Park, North	Parasitoid	11	2022-05-23	Acyrthosiphon pisum	Aphidius ervi	Medicago sativa	NA	Sanger	2022-06-08	This study
129	London	Mile End Park, North	Parasitoid	8	2022-05-16	Acyrthosiphon pisum	Aphidius ervi	Medicago sativa	NA	Sanger	2022-06-08	This study
130	London	Mile End Park, North	Parasitoid	9	2022-05-16	Acyrthosiphon pisum	Aphidius banksae	Medicago sativa	NA	Sanger	2022-06-08	This study
131	London	Mile End Park, North	Parasitoid	1_wasp	2022-05-06	Acyrthosiphon pisum	Aphidius ervi	Medicago sativa	NA	Sanger	2022-06-08	This study
132	London	Mile End Park, North	Parasitoid	2_wasp	2022-05-06	Acyrthosiphon pisum	Aphidius ervi	Medicago sativa	NA	Sanger	2022-06-08	This study
133	London	Mile End Park, South	Parasitoid	1	2022-06-01	Acyrthosiphon pisum	Aphidius ervi	Medicago sativa	NA	Sanger	2022-06-08	This study
134	London	Mile End Park, North	Parasitoid	B5_C8_1	2022-06-01	Acyrthosiphon pisum	Aphidius ervi	Medicago sativa	NA	Sanger	2022-06-08	This study
135	London	Mile End Park, North	Parasitoid	B5_C8_2	2022-06-01	Acyrthosiphon pisum	Aphidius ervi	Medicago sativa	NA	Sanger	2022-06-08	This study
136	London	Mile End Park, North	Parasitoid	B5_C8_3	2022-06-01	Acyrthosiphon pisum	Aphidius ervi	Medicago sativa	NA	Sanger	2022-06-08	This study
137	London	Mile End Park, North	Parasitoid	B6_C_1	2022-05-16	Acyrthosiphon pisum	Aphidius ervi	Medicago sativa	NA	Sanger	2022-06-08	This study
138	London	Mile End Park, North	Parasitoid	B6_C_2	2022-05-16	Acyrthosiphon pisum	Aphidius ervi	Medicago sativa	NA	Sanger	2022-06-08	This study
139	London	Mile End Park, North	Parasitoid	B6_C_3	2022-05-16	Acyrthosiphon pisum	Aphidius ervi	Medicago sativa	NA	Sanger	2022-06-08	This study
140	London	Mile End Park, North	Parasitoid	B6_C_4	2022-05-16	Acyrthosiphon pisum	Aphidius ervi	Medicago sativa	NA	Sanger	2022-06-08	This study
141	London	Mile End Park, North	Parasitoid	B6_C_5	2022-05-16	Acyrthosiphon pisum	Aphidius ervi	Medicago sativa	NA	Sanger	2022-06-08	This study
142	London	Mile End Park, North	Parasitoid	B6_C_6	2022-05-16	Acyrthosiphon pisum	Aphidius ervi	Medicago sativa	NA	Sanger	2022-06-08	This study
143	London	Mile End Park, South	Parasitoid	3	2022-06-01	Acyrthosiphon pisum	Aphidius ervi	Medicago sativa	NA	Sanger	2022-06-08	This study
144	London	Russia Duck Woodland	Parasitoid	1	2021-06-01	Macrosiphoniella artemisiae	Aphidius absinthii	Artemisia vulgaris	NA	Sanger	2022-06-08	This study
145	London	Russia Duck Woodland	Parasitoid	2	2021-06-01	Macrosiphoniella artemisiae	Aphidius absinthii	Artemisia vulgaris	NA	Sanger	2022-06-08	This study
146	London	Russia Duck Woodland	Parasitoid	3	2021-06-01	Macrosiphoniella artemisiae	Aphidius absinthii	Artemisia vulgaris	NA	Sanger	2022-06-08	This study
147	London	Russia Duck Woodland	Parasitoid	4	2021-06-01	Macrosiphoniella artemisiae	Aphidius absinthii	Artemisia vulgaris	NA	Sanger	2022-06-08	This study
148	London	Russia Duck Woodland	Parasitoid	5	2021-06-01	Macrosiphoniella artemisiae	Aphidius absinthii	Artemisia vulgaris	NA	Sanger	2022-06-08	This study
149	London	Russia Duck Woodland	Parasitoid	6	2021-06-01	Macrosiphoniella artemisiae	Aphidius absinthii	Artemisia vulgaris	NA	Sanger	2022-06-08	This study
150	London	Russia Duck Woodland	Parasitoid	7	2021-06-01	Macrosiphoniella artemisiae	Aphidius absinthii	Artemisia vulgaris	NA	Sanger	2022-06-08	This study
151	London	Russia Duck Woodland	Parasitoid	9	2021-06-01	Macrosiphoniella artemisiae	Aphidius absinthii	Artemisia vulgaris	NA	Sanger	2022-06-08	This study
152	London	Russia Duck Woodland	Parasitoid	10	2021-06-01	Macrosiphoniella artemisiae	Aphidius absinthii	Artemisia vulgaris	NA	Sanger	2022-06-08	This study
153	London	Russia Duck Woodland	Parasitoid	11	2021-06-01	Macrosiphoniella artemisiae	Aphidius absinthii	Artemisia vulgaris	NA	Sanger	2022-06-08	This study
154	London	Russia Duck Woodland	Parasitoid	12	2021-06-01	Macrosiphoniella artemisiae	Aphidius absinthii	Artemisia vulgaris	NA	Sanger	2022-06-08	This study
155	London	Russia Duck Woodland	Parasitoid	13	2021-06-01	Macrosiphoniella artemisiae	Aphidius absinthii	Artemisia vulgaris	NA	Sanger	2022-06-08	This study
156	London	Russia Duck Woodland	Parasitoid	14	2021-06-01	Macrosiphoniella artemisiae	Aphidius absinthii	Artemisia vulgaris	NA	Sanger	2022-06-08	This study
157	London	Russia Duck Woodland	Parasitoid	15	2021-06-01	Macrosiphoniella artemisiae	Aphidius absinthii	Artemisia vulgaris	NA	Sanger	2022-06-08	This study
158	London	Russia Duck Woodland	Parasitoid	16	2021-06-01	Macrosiphoniella artemisiae	Aphidius absinthii	Artemisia vulgaris	NA	Sanger	2022-06-08	This study
159	London	Russia Duck Woodland	Parasitoid	17	2021-06-01	Macrosiphoniella artemisiae	Aphidius absinthii	Artemisia vulgaris	NA	Sanger	2022-06-08	This study
160	London	Mile End Park, North	Parasitoid	2	2021-07-16	Macrosiphoniella artemisiae	Aphidius absinthii	Artemisia vulgaris	NA	Sanger	2022-06-08	This study
161	London	Mile End Park, North	Parasitoid	3	2021-07-16	Macrosiphoniella artemisiae	Aphidius absinthii	Artemisia vulgaris	NA	Sanger	2022-06-08	This study
162	London	Mile End Park, North	Parasitoid	4	2021-07-16	Macrosiphoniella artemisiae	Aphidius absinthii	Artemisia vulgaris	NA	Sanger	2022-06-08	This study
163	London	Mile End Park, North	Parasitoid	5	2021-07-16	Macrosiphoniella artemisiae	Aphidius absinthii	Artemisia vulgaris	NA	Sanger	2022-06-08	This study
164	London	Mile End Park, North	Parasitoid	6	2021-07-16	Macrosiphoniella artemisiae	Aphidius absinthii	Artemisia vulgaris	NA	Sanger	2022-06-08	This study
165	London	Mile End Park, North	Parasitoid	8	2021-07-16	Macrosiphoniella artemisiae	Aphidius absinthii	Artemisia vulgaris	NA	Sanger	2022-06-08	This study
166	London	Mile End Park, North	Parasitoid	9	2021-07-16	Macrosiphoniella artemisiae	Aphidius absinthii	Artemisia vulgaris	NA	Sanger	2022-06-08	This study
167	London	Queen Mary Campus, Mile end	Parasitoid	287	2021-07-16	Macrosiphum euphorbiae	Aphidius rhopalosiphi clade1	Euphorbia characias	NA	Sanger	2022-06-08	This study
168	London	Queen Mary Campus, Mile end	Parasitoid	264	2021-07-16	Macrosiphum euphorbiae	Aphidius rhopalosiphi clade1	Euphorbia characias	NA	Sanger	2022-06-08	This study
169	London	Queen Mary Campus, Mile end	Parasitoid	260	2021-07-16	Macrosiphum euphorbiae	Aphidius rhopalosiphi clade1	Euphorbia characias	NA	Sanger	2022-06-08	This study
170	London	Queen Mary Campus, Mile end	Parasitoid	263	2021-07-16	Macrosiphum euphorbiae	Aphidius rhopalosiphi clade1	Euphorbia characias	NA	Sanger	2022-06-08	This study
171	London	Peckham Rye Park	Parasitoid	23	2021-07-16	Macrosiphum euphorbiae	Aphidius rhopalosiphi clade1	Geum urbanum	NA	Sanger	2022-06-08	This study
172	London	Peckham Rye Park	Parasitoid	7	2021-07-16	Macrosiphum euphorbiae	Ephedrus californicus	Alchemilla sp.	NA	Sanger	2022-06-08	This study
173	London	Peckham Rye Park	Parasitoid	8	2021-07-16	Macrosiphum euphorbiae	Ephedrus californicus	Alchemilla sp.	NA	Sanger	2022-06-08	This study
174	London	Peckham Rye Park	Parasitoid	9	2021-07-16	Macrosiphum euphorbiae	Ephedrus californicus	Alchemilla sp.	NA	Sanger	2022-06-08	This study
175	London	Peckham Rye Park	Parasitoid	10	2021-07-16	Macrosiphum euphorbiae	Ephedrus californicus	Alchemilla sp.	NA	Sanger	2022-06-08	This study
176	London	Peckham Rye Park	Parasitoid	25	2021-07-16	Macrosiphum euphorbiae	Praon sp. 37	Geum urbanum	NA	Sanger	2022-06-08	This study
177	London	Queen Mary Campus, Mile end	Parasitoid	261	2021-07-16	Macrosiphum euphorbiae	Praon sp. 37	Euphorbia characias	NA	Sanger	2022-06-08	This study
178	London	Queen Mary Campus, Mile end	Parasitoid	283	2021-07-16	Macrosiphum euphorbiae	Praon sp. 37	Euphorbia characias	NA	Sanger	2022-06-08	This study
179	London	Queen Mary Campus, Mile end	Parasitoid	19	2021-07-16	Macrosiphum euphorbiae	Praon sp. 37	Euphorbia characias	NA	Sanger	2022-06-08	This study
180	London	Queen Mary Campus, Mile end	Parasitoid	296	2021-07-16	Macrosiphum euphorbiae	Praon sp. 37	Euphorbia characias	NA	Sanger	2022-06-08	This study
181	London	Queen Mary Campus, Mile end	Parasitoid	11	2021-07-16	Macrosiphum euphorbiae	Praon volucre clade1	Buddleja sp.	NA	Sanger	2022-06-08	This study
182	London	Queen Mary Campus, Mile end	Parasitoid	294	2021-07-16	Macrosiphum euphorbiae	Praon volucre clade1	Euphorbia characias	NA	Sanger	2022-06-08	This study
183	London	Queen Mary Campus, Mile end	Parasitoid	284	2021-07-16	Macrosiphum euphorbiae	Praon volucre clade2	Euphorbia characias	NA	Sanger	2022-06-08	This study
184	London	Queen Mary Campus, Mile end	Mummy	QM35	2021-05-27	Macrosiphum hellebori	Praon volucre clade1	Euphorbia characias	NA	Illumina	2021	This study
185	London	Queen Mary Campus, Mile end	Mummy	QM36	2021-05-27	Macrosiphum hellebori	Praon volucre clade1	Euphorbia characias	NA	Illumina	2021	This study
186	London	Mile End Park, North	Mummy	MEP4	2021-05-27	Macrosiphum euphorbiae	Monoctonus leclanti	Galium aparine	NA	Illumina	2021	This study
187	London	Victoria Park	Mummy	Canel37	2021-05-27	Macrosiphum euphorbiae	Praon sp. 37	Galium aparine	NA	Illumina	2021	This study
188	London	Mile End Park, North	Mummy	CW51	2021-05-27	Macrosiphum euphorbiae	Aphidius rhopalosiphi clade2	Galium aparine	NA	Illumina	2021	This study
189	London	Mile End Park, North	Mummy	CW52	2021-05-27	Macrosiphum euphorbiae	Aphidius ervi	Galium aparine	NA	Illumina	2021	This study
190	London	Mile End Park, North	Mummy	CW53	2021-05-27	Macrosiphum euphorbiae	Aphidius rhopalosiphi clade3	Galium aparine	NA	Illumina	2021	This study
191	London	Mile End Park, North	Mummy	CW55	2021-05-27	Macrosiphum euphorbiae	Aphidius rhopalosiphi clade2	Galium aparine	NA	Illumina	2021	This study
192	London	Mile End Park, North	Mummy	CW56	2021-05-27	Macrosiphum euphorbiae	Aphidius rhopalosiphi clade2	Galium aparine	NA	Illumina	2021	This study
193	London	Mile End Park, North	Mummy	CW60	2021-05-27	Macrosiphum euphorbiae	Aphidius ervi	Galium aparine	NA	Illumina	2021	This study
194	London	Russia Duck Woodland	Mummy	RDW76	2021-05-27	Macrosiphum euphorbiae	Aphidius rhopalosiphi clade1	Galium aparine	NA	Illumina	2021	This study
195	London	Bushwood	Mummy	BW43	2021-06-01	Macrosiphum rosae	Aphidius rosae	Rosa sp.	NA	Illumina	2021	This study
196	London	Bushwood	Mummy	BW44	2021-06-01	Macrosiphum rosae	Aphidius rosae	Rosa sp.	NA	Illumina	2021	This study
197	London	Bushwood	Mummy	BW45	2021-06-01	Macrosiphum rosae	Aphidius rosae	Rosa sp.	NA	Illumina	2021	This study
198	London	Bushwood	Mummy	BW46	2021-06-01	Macrosiphum rosae	Aphidius rosae	Rosa sp.	NA	Illumina	2021	This study
199	London	Bushwood	Mummy	BW47	2021-06-01	Macrosiphum rosae	Aphidius rosae	Rosa sp.	NA	Illumina	2021	This study
200	London	Bushwood	Mummy	BW48	2021-06-01	Macrosiphum rosae	Aphidius rosae	Rosa sp.	NA	Illumina	2021	This study
201	London	Bushwood	Mummy	BW49	2021-06-01	Macrosiphum rosae	Aphidius rosae	Rosa sp.	NA	Illumina	2021	This study
202	London	Bushwood	Mummy	BW50	2021-06-01	Macrosiphum rosae	Ephedrus lacertosus clade1	Rosa sp.	NA	Illumina	2021	This study
203	London	Bushwood	Mummy	BW51	2021-06-01	Macrosiphum rosae	Aphidius rosae	Rosa sp.	NA	Illumina	2021	This study
204	London	Bushwood	Mummy	BW52	2021-06-01	Macrosiphum rosae	Aphidius rosae	Rosa sp.	NA	Illumina	2021	This study
205	London	Bushwood	Mummy	BW53	2021-06-01	Macrosiphum rosae	Aphidius rosae	Rosa sp.	NA	Illumina	2021	This study
206	London	Bushwood	Mummy	BW55	2021-06-01	Macrosiphum rosae	Aphidius rosae	Rosa sp.	NA	Illumina	2021	This study
207	London	Bushwood	Mummy	BW56	2021-06-01	Macrosiphum rosae	Aphidius rosae	Rosa sp.	NA	Illumina	2021	This study
208	London	Bushwood	Mummy	BW57	2021-06-01	Macrosiphum rosae	Aphidius rosae	Rosa sp.	NA	Illumina	2021	This study
209	London	Bushwood	Mummy	BW58	2021-06-01	Macrosiphum rosae	Aphidius rosae	Rosa sp.	NA	Illumina	2021	This study
210	London	Bushwood	Mummy	BW59	2021-06-01	Macrosiphum rosae	Aphidius rosae	Rosa sp.	NA	Illumina	2021	This study
211	London	Bushwood	Mummy	BW60	2021-06-01	Macrosiphum rosae	Aphidius rosae	Rosa sp.	NA	Illumina	2021	This study
212	London	Victoria Park	Mummy	CnV11	2021-06-01	Macrosiphum rosae	Aphidius rosae	Rosa sp.	NA	Illumina	2021	This study
213	London	Victoria Park	Mummy	CnV12	2021-06-01	Macrosiphum rosae	Aphidius rosae	Rosa sp.	NA	Illumina	2021	This study
214	London	Victoria Park	Mummy	CnV13	2021-06-01	Macrosiphum rosae	Aphidius rosae	Rosa sp.	NA	Illumina	2021	This study
215	London	Victoria Park	Mummy	CnV14	2021-06-01	Macrosiphum rosae	Aphidius rosae	Rosa sp.	NA	Illumina	2021	This study
216	London	Victoria Park	Mummy	CnV16	2021-06-01	Macrosiphum rosae	Aphidius rosae	Rosa sp.	NA	Illumina	2021	This study
217	London	Victoria Park	Mummy	CnV17	2021-06-01	Macrosiphum rosae	Aphidius rosae	Rosa sp.	NA	Illumina	2021	This study
218	London	Victoria Park	Mummy	CnV20	2021-06-01	Macrosiphum rosae	Aphidius rosae	Rosa sp.	NA	Illumina	2021	This study
219	London	Victoria Park	Mummy	CnV21	2021-06-01	Macrosiphum rosae	Aphidius rosae	Rosa sp.	NA	Illumina	2021	This study
220	London	Victoria Park	Mummy	CnV22	2021-06-01	Macrosiphum rosae	Aphidius rosae	Rosa sp.	NA	Illumina	2021	This study
221	London	Victoria Park	Mummy	CnV23	2021-06-01	Macrosiphum rosae	Aphidius rosae	Rosa sp.	NA	Illumina	2021	This study
222	London	Victoria Park	Mummy	CnV24	2021-06-01	Macrosiphum rosae	Aphidius rosae	Rosa sp.	NA	Illumina	2021	This study
223	London	Victoria Park	Mummy	CnV25	2021-06-01	Macrosiphum rosae	Aphidius rosae	Rosa sp.	NA	Illumina	2021	This study
224	London	Victoria Park	Mummy	CnV26	2021-06-01	Macrosiphum rosae	Aphidius rosae	Rosa sp.	NA	Illumina	2021	This study
225	London	Victoria Park	Mummy	CnV5	2021-06-01	Macrosiphum rosae	Aphidius rosae	Rosa sp.	NA	Illumina	2021	This study
226	London	Victoria Park	Mummy	CnV7	2021-06-01	Macrosiphum rosae	Aphidius rosae	Rosa sp.	NA	Illumina	2021	This study
227	London	Victoria Park	Mummy	CnV8	2021-06-01	Macrosiphum rosae	Aphidius rosae	Rosa sp.	NA	Illumina	2021	This study
228	London	Mile End Park, North	Mummy	EP27	2021-06-01	Macrosiphum rosae	Aphidius rosae	Rosa sp.	NA	Illumina	2021	This study
229	London	Mile End Park, North	Mummy	EP28	2021-06-01	Macrosiphum rosae	Ephedrus californicus	Rosa sp.	NA	Illumina	2021	This study
230	London	Mile End Park, North	Mummy	EP29	2021-06-01	Macrosiphum rosae	Aphidius rosae	Rosa sp.	NA	Illumina	2021	This study
231	London	Mile End Park, North	Mummy	EP30	2021-06-01	Macrosiphum rosae	Aphidius rosae	Rosa sp.	NA	Illumina	2021	This study
232	London	Mile End Park, North	Mummy	EP31	2021-06-01	Macrosiphum rosae	Aphidius rosae	Rosa sp.	NA	Illumina	2021	This study
233	London	Mile End Park, North	Mummy	EP32	2021-06-01	Macrosiphum rosae	Ephedrus californicus	Rosa sp.	NA	Illumina	2021	This study
234	London	Mile End Park, North	Mummy	EP33	2021-06-01	Macrosiphum rosae	Aphidius rosae	Rosa sp.	NA	Illumina	2021	This study
235	London	Mile End Park, North	Mummy	EP34	2021-06-01	Macrosiphum rosae	Aphidius rosae	Rosa sp.	NA	Illumina	2021	This study
236	London	Queen Mary Campus, Mile end	Mummy	FB63	2021-06-01	Macrosiphum rosae	Aphidius rosae	Rosa sp.	NA	Illumina	2021	This study
237	London	Queen Mary Campus, Mile end	Mummy	FB65	2021-06-01	Macrosiphum rosae	Aphidius rosae	Rosa sp.	NA	Illumina	2021	This study
238	London	Queen Mary Campus, Mile end	Mummy	FB66	2021-06-01	Macrosiphum rosae	Aphidius rosae	Rosa sp.	NA	Illumina	2021	This study
239	London	Queen Mary Campus, Mile end	Mummy	FB67	2021-06-01	Macrosiphum rosae	Aphidius rosae	Rosa sp.	NA	Illumina	2021	This study
240	London	Queen Mary Campus, Mile end	Mummy	FB69	2021-06-01	Macrosiphum rosae	Aphidius rosae	Rosa sp.	NA	Illumina	2021	This study
241	London	Parkland Walk	Mummy	PW75	2021-06-01	Macrosiphum rosae	Aphidius rosae	Rosa sp.	NA	Illumina	2021	This study
242	London	Victoria Park	Mummy	VP2	2021-06-01	Macrosiphum rosae	Aphidius rosae	Rosa sp.	NA	Illumina	2021	This study
243	London	Victoria Park	Mummy	VP3	2021-06-01	Macrosiphum rosae	Aphidius rosae	Rosa sp.	NA	Illumina	2021	This study
244	London	Wennington Park	Mummy	WP38	2021-06-01	Macrosiphum rosae	Aphidius rosae	Rosa sp.	NA	Illumina	2021	This study
245	London	Wennington Park	Mummy	WP39	2021-06-01	Macrosiphum rosae	Aphidius rosae	Rosa sp.	NA	Illumina	2021	This study
246	London	Wennington Park	Mummy	WP40	2021-06-01	Macrosiphum rosae	Aphidius rosae	Rosa sp.	NA	Illumina	2021	This study
247	London	Wennington Park	Mummy	WP41	2021-06-01	Macrosiphum rosae	Aphidius rosae	Rosa sp.	NA	Illumina	2021	This study
248	London	Wennington Park	Mummy	WP42	2021-06-01	Macrosiphum rosae	Aphidius rosae	Rosa sp.	NA	Illumina	2021	This study
249	London	Wennington Park	Mummy	WP43	2021-06-01	Macrosiphum rosae	Aphidius rosae	Rosa sp.	NA	Illumina	2021	This study
250	London	Wennington Park	Mummy	WP44	2021-06-01	Macrosiphum rosae	Aphidius rosae	Rosa sp.	NA	Illumina	2021	This study
251	London	Wennington Park	Mummy	WP45	2021-06-01	Macrosiphum rosae	Aphidius rosae	Rosa sp.	NA	Illumina	2021	This study
252	London	Wennington Park	Mummy	WP47	2021-06-01	Macrosiphum rosae	Aphidius rosae	Rosa sp.	NA	Illumina	2021	This study
253	London	Hampstead Heath	Mummy	HH1	2021-06-01	Macrosiphum gei	Aphidius rhopalosiphi clade2	Geum urbanum	NA	Illumina	2021	This study
254	London	Hampstead Heath	Mummy	HH11	2021-06-01	Macrosiphum rosae	Aphidius rhopalosiphi clade2	Geum urbanum	NA	Illumina	2021	This study
255	London	Hampstead Heath	Mummy	HH12	2021-06-01	Macrosiphum gei	Aphidius rhopalosiphi clade3	Geum urbanum	NA	Illumina	2021	This study
256	London	Hampstead Heath	Mummy	HH13	2021-06-01	Macrosiphum gei	Aphidius rhopalosiphi clade2	Geum urbanum	NA	Illumina	2021	This study
257	London	Hampstead Heath	Mummy	HH14	2021-06-01	Macrosiphum gei	Aphidius rhopalosiphi clade3	Geum urbanum	NA	Illumina	2021	This study
258	London	Hampstead Heath	Mummy	HH16	2021-06-01	Macrosiphum gei	Ephedrus lacertosus clade1	Geum urbanum	NA	Illumina	2021	This study
259	London	Hampstead Heath	Mummy	HH2	2021-06-01	Macrosiphum gei	Aphidius rhopalosiphi clade2	Geum urbanum	NA	Illumina	2021	This study
260	London	Hampstead Heath	Mummy	HH20	2021-06-01	Macrosiphum gei	Aphidius rhopalosiphi clade1	Geum urbanum	NA	Illumina	2021	This study
261	London	Hampstead Heath	Mummy	HH22	2021-06-01	Macrosiphum gei	Aphidius rhopalosiphi clade2	Geum urbanum	NA	Illumina	2021	This study
262	London	Hampstead Heath	Mummy	HH24	2021-06-01	Macrosiphum gei	Aphidius rhopalosiphi clade2	Geum urbanum	NA	Illumina	2021	This study
263	London	Hampstead Heath	Mummy	HH25	2021-06-01	Macrosiphum gei	Aphidius rhopalosiphi clade1	Geum urbanum	NA	Illumina	2021	This study
264	London	Hampstead Heath	Mummy	HH26	2021-06-01	Macrosiphum gei	Ephedrus lacertosus clade1	Geum urbanum	NA	Illumina	2021	This study
265	London	Hampstead Heath	Mummy	HH27	2021-06-01	Macrosiphum gei	Ephedrus lacertosus clade1	Geum urbanum	NA	Illumina	2021	This study
266	London	Hampstead Heath	Mummy	HH28	2021-06-01	Macrosiphum gei	Aphidius rhopalosiphi clade2	Geum urbanum	NA	Illumina	2021	This study
267	London	Hampstead Heath	Mummy	HH29	2021-06-01	Macrosiphum euphorbiae	Aphidius rhopalosiphi clade1	Geum urbanum	NA	Illumina	2021	This study
268	London	Hampstead Heath	Mummy	HH3	2021-06-01	Macrosiphum euphorbiae	Aphidius rhopalosiphi clade1	Geum urbanum	NA	Illumina	2021	This study
269	London	Hampstead Heath	Mummy	HH32	2021-06-01	Macrosiphum gei	Ephedrus lacertosus clade1	Geum urbanum	NA	Illumina	2021	This study
270	London	Hampstead Heath	Mummy	HH33	2021-06-01	Macrosiphum gei	Aphidius rhopalosiphi clade2	Geum urbanum	NA	Illumina	2021	This study
271	London	Hampstead Heath	Mummy	HH34	2021-06-01	Macrosiphum gei	Aphidius rhopalosiphi clade2	Geum urbanum	NA	Illumina	2021	This study
272	London	Hampstead Heath	Mummy	HH37	2021-06-01	Macrosiphum gei	Aphidius rhopalosiphi clade2	Geum urbanum	NA	Illumina	2021	This study
273	London	Hampstead Heath	Mummy	HH38	2021-06-01	Macrosiphum gei	Aphidius rhopalosiphi clade2	Geum urbanum	NA	Illumina	2021	This study
274	London	Hampstead Heath	Mummy	HH39	2021-06-01	Macrosiphum gei	Aphidius rhopalosiphi clade1	Geum urbanum	NA	Illumina	2021	This study
275	London	Hampstead Heath	Mummy	HH4	2021-06-01	Macrosiphum gei	Aphidius rhopalosiphi clade2	Geum urbanum	NA	Illumina	2021	This study
276	London	Hampstead Heath	Mummy	HH6	2021-06-01	Macrosiphum gei	Aphidius rhopalosiphi clade2	Geum urbanum	NA	Illumina	2021	This study
277	London	Hampstead Heath	Mummy	HH8	2021-06-01	Macrosiphum gei	Aphidius rhopalosiphi clade2	Geum urbanum	NA	Illumina	2021	This study
278	London	Parkland Walk	Mummy	PW1	2021-06-01	Macrosiphum gei	Aphidius rhopalosiphi clade1	Geum urbanum	NA	Illumina	2021	This study
279	London	Parkland Walk	Mummy	PW2	2021-06-01	Macrosiphum euphorbiae	Aphidius rhopalosiphi clade1	Geum urbanum	NA	Illumina	2021	This study
280	London	Parkland Walk	Mummy	PW3	2021-06-01	Macrosiphum euphorbiae	Aphidius rhopalosiphi clade1	Geum urbanum	NA	Illumina	2021	This study
281	London	Parkland Walk	Mummy	PW50	2021-06-01	Macrosiphum euphorbiae	Aphidius rhopalosiphi clade1	Geum urbanum	NA	Illumina	2021	This study
282	London	Parkland Walk	Mummy	PW53	2021-06-01	Macrosiphum gei	Aphidius ervi	Geum urbanum	NA	Illumina	2021	This study
283	London	Parkland Walk	Mummy	PW54	2021-06-01	Macrosiphum euphorbiae	Aphidius ervi	Geum urbanum	NA	Illumina	2021	This study
284	London	Parkland Walk	Mummy	PW55	2021-06-01	Macrosiphum euphorbiae	Aphidius rhopalosiphi clade1	Geum urbanum	NA	Illumina	2021	This study
285	London	Parkland Walk	Mummy	PW56	2021-06-01	Macrosiphum euphorbiae	Aphidius rhopalosiphi clade1	Geum urbanum	NA	Illumina	2021	This study
286	London	Parkland Walk	Mummy	PW57	2021-06-01	Macrosiphum rosae	Aphidius rhopalosiphi clade3	Geum urbanum	NA	Illumina	2021	This study
287	London	Parkland Walk	Mummy	PW58	2021-06-01	Macrosiphum euphorbiae	Aphidius rhopalosiphi clade1	Geum urbanum	NA	Illumina	2021	This study
288	London	Parkland Walk	Mummy	PW59	2021-06-01	Macrosiphum euphorbiae	Aphidius rhopalosiphi clade1	Geum urbanum	NA	Illumina	2021	This study
289	London	Parkland Walk	Mummy	PW6	2021-06-01	Macrosiphum euphorbiae	Aphidius rhopalosiphi clade1	Geum urbanum	NA	Illumina	2021	This study
290	London	Parkland Walk	Mummy	PW61	2021-06-01	Macrosiphum gei	Aphidius rhopalosiphi clade1	Geum urbanum	NA	Illumina	2021	This study
291	London	Parkland Walk	Mummy	PW64	2021-06-01	Macrosiphum euphorbiae	Aphidius matricariae	Geum urbanum	NA	Illumina	2021	This study
292	London	Parkland Walk	Mummy	PW66	2021-06-01	Macrosiphum gei	Aphidius rhopalosiphi clade2	Geum urbanum	NA	Illumina	2021	This study
293	London	Parkland Walk	Mummy	PW70	2021-06-01	Macrosiphum gei	Aphidius rhopalosiphi clade1	Geum urbanum	NA	Illumina	2021	This study
294	London	Parkland Walk	Mummy	PW72	2021-06-01	Macrosiphum euphorbiae	Aphidius rhopalosiphi clade1	Geum urbanum	NA	Illumina	2021	This study
295	London	Parkland Walk	Mummy	PW73	2021-06-01	Macrosiphum euphorbiae	Aphidius rhopalosiphi clade1	Geum urbanum	NA	Illumina	2021	This study
296	London	Parkland Walk	Mummy	PW74	2021-06-01	Macrosiphum gei	Aphidius rhopalosiphi clade1	Geum urbanum	NA	Illumina	2021	This study
297	London	Parkland Walk	Mummy	PW76	2021-06-01	Macrosiphum gei	Aphidius ervi	Geum urbanum	NA	Illumina	2021	This study
298	London	Parkland Walk	Mummy	PW77	2021-06-01	Macrosiphum gei	Aphidius rhopalosiphi clade1	Geum urbanum	NA	Illumina	2021	This study
299	London	Parkland Walk	Mummy	PW78	2021-06-01	Macrosiphum euphorbiae	Aphidius rhopalosiphi clade1	Geum urbanum	NA	Illumina	2021	This study
300	London	Parkland Walk	Mummy	PW79	2021-06-01	Macrosiphum euphorbiae	Aphidius rhopalosiphi clade1	Geum urbanum	NA	Illumina	2021	This study
301	London	Parkland Walk	Mummy	PW80	2021-06-01	Macrosiphum euphorbiae	Aphidius rhopalosiphi clade1	Geum urbanum	NA	Illumina	2021	This study
302	London	Parkland Walk	Mummy	PW83	2021-06-01	Macrosiphum gei	Aphidius rhopalosiphi clade1	Geum urbanum	NA	Illumina	2021	This study
303	London	Parkland Walk	Mummy	PW84	2021-06-01	Macrosiphum euphorbiae	Aphidius ervi	Geum urbanum	NA	Illumina	2021	This study
304	London	Parkland Walk	Mummy	PW86	2021-06-01	Macrosiphum euphorbiae	Aphidius rhopalosiphi clade1	Geum urbanum	NA	Illumina	2021	This study
305	London	Parkland Walk	Mummy	PW87	2021-06-01	Macrosiphum gei	Aphidius rhopalosiphi clade1	Geum urbanum	NA	Illumina	2021	This study
306	London	Parkland Walk	Mummy	PW90	2021-06-01	Macrosiphum gei	Aphidius rhopalosiphi clade1	Geum urbanum	NA	Illumina	2021	This study
307	London	Parkland Walk	Mummy	PW91	2021-06-01	Macrosiphum euphorbiae	Aphidius ervi	Geum urbanum	NA	Illumina	2021	This study
308	London	Parkland Walk	Mummy	PW92	2021-06-01	Macrosiphum gei	Aphidius ervi	Geum urbanum	NA	Illumina	2021	This study
309	London	Parkland Walk	Mummy	PW93	2021-06-01	Macrosiphum gei	Aphidius rhopalosiphi clade1	Geum urbanum	NA	Illumina	2021	This study
310	London	Parkland Walk	Mummy	PW94	2021-06-01	Macrosiphum euphorbiae	Aphidius rhopalosiphi clade1	Geum urbanum	NA	Illumina	2021	This study
311	London	Parkland Walk	Mummy	PW95	2021-06-01	Macrosiphum gei	Aphidius rhopalosiphi clade1	Geum urbanum	NA	Illumina	2021	This study
312	London	Hampstead Heath	Mummy	HH44	2021-06-01	Macrosiphum rosae	Ephedrus lacertosus clade1	Rosa sp.	NA	Illumina	2021	This study
313	London	Hampstead Heath	Mummy	HH45	2021-06-01	Macrosiphum rosae	Aphidius ervi	Rosa sp.	NA	Illumina	2021	This study
314	London	Hampstead Heath	Mummy	HH46	2021-06-01	Macrosiphum rosae	Ephedrus lacertosus clade1	Rosa sp.	NA	Illumina	2021	This study
315	London	Hampstead Heath	Mummy	HH47	2021-06-01	Macrosiphum rosae	Ephedrus lacertosus clade1	Rosa sp.	NA	Illumina	2021	This study
316	London	Hampstead Heath	Mummy	HH48	2021-06-01	Macrosiphum rosae	Ephedrus lacertosus clade1	Rosa sp.	NA	Illumina	2021	This study
317	London	Parkland Walk	Mummy	PW35	2021-06-01	Macrosiphum euphorbiae	Praon sp. 37	Galium aparine	NA	Illumina	2021	This study
318	London	Parkland Walk	Mummy	PW37	2021-06-01	Macrosiphum euphorbiae	Aphidius rhopalosiphi clade1	Galium aparine	NA	Illumina	2021	This study
319	London	Parkland Walk	Mummy	PW38	2021-06-01	Macrosiphum euphorbiae	Aphidius ervi	Galium aparine	NA	Illumina	2021	This study
320	London	Parkland Walk	Mummy	PW10	2021-06-01	Macrosiphum gei	Aphidius rhopalosiphi clade1	Geum urbanum	NA	Illumina	2021	This study
321	London	Parkland Walk	Mummy	PW11	2021-06-01	Macrosiphum euphorbiae	Aphidius rhopalosiphi clade1	Geum urbanum	NA	Illumina	2021	This study
322	London	Parkland Walk	Mummy	PW12	2021-06-01	Macrosiphum rosae	Aphidius rhopalosiphi clade1	Geum urbanum	NA	Illumina	2021	This study
323	London	Parkland Walk	Mummy	PW13	2021-06-01	Macrosiphum gei	Aphidius ervi	Geum urbanum	NA	Illumina	2021	This study
324	London	Parkland Walk	Mummy	PW14	2021-06-01	Macrosiphum gei	Aphidius rhopalosiphi clade1	Geum urbanum	NA	Illumina	2021	This study
325	London	Parkland Walk	Mummy	PW15	2021-06-01	Macrosiphum gei	Aphidius rhopalosiphi clade1	Geum urbanum	NA	Illumina	2021	This study
326	London	Parkland Walk	Mummy	PW16	2021-06-01	Macrosiphum gei	Aphidius rhopalosiphi clade1	Geum urbanum	NA	Illumina	2021	This study
327	London	Parkland Walk	Mummy	PW17	2021-06-01	Macrosiphum gei	Aphidius ervi	Geum urbanum	NA	Illumina	2021	This study
328	London	Parkland Walk	Mummy	PW18	2021-06-01	Macrosiphum gei	Aphidius rhopalosiphi clade1	Geum urbanum	NA	Illumina	2021	This study
329	London	Parkland Walk	Mummy	PW19	2021-06-01	Macrosiphum gei	Aphidius rhopalosiphi clade1	Geum urbanum	NA	Illumina	2021	This study
330	London	Parkland Walk	Mummy	PW20	2021-06-01	Macrosiphum gei	Aphidius rhopalosiphi clade1	Geum urbanum	NA	Illumina	2021	This study
331	London	Parkland Walk	Mummy	PW21	2021-06-01	Macrosiphum gei	Aphidius rhopalosiphi clade1	Geum urbanum	NA	Illumina	2021	This study
332	London	Parkland Walk	Mummy	PW22	2021-06-01	Macrosiphum euphorbiae	Aphidius rhopalosiphi clade1	Geum urbanum	NA	Illumina	2021	This study
333	London	Parkland Walk	Mummy	PW23	2021-06-01	Macrosiphum euphorbiae	Aphidius rhopalosiphi clade1	Geum urbanum	NA	Illumina	2021	This study
334	London	Parkland Walk	Mummy	PW24	2021-06-01	Macrosiphum gei	Aphidius rhopalosiphi clade1	Geum urbanum	NA	Illumina	2021	This study
335	London	Parkland Walk	Mummy	PW25	2021-06-01	Macrosiphum euphorbiae	Aphidius rhopalosiphi clade1	Geum urbanum	NA	Illumina	2021	This study
336	London	Parkland Walk	Mummy	PW26	2021-06-01	Macrosiphum gei	Aphidius ervi	Geum urbanum	NA	Illumina	2021	This study
337	London	Parkland Walk	Mummy	PW27	2021-06-01	Macrosiphum euphorbiae	Aphidius rhopalosiphi clade1	Geum urbanum	NA	Illumina	2021	This study
338	London	Parkland Walk	Mummy	PW28	2021-06-01	Macrosiphum gei	Aphidius rhopalosiphi clade1	Geum urbanum	NA	Illumina	2021	This study
339	London	Parkland Walk	Mummy	PW29	2021-06-01	Macrosiphum euphorbiae	Praon sp. 37	Geum urbanum	NA	Illumina	2021	This study
340	London	Parkland Walk	Mummy	PW30	2021-06-01	Macrosiphum euphorbiae	Aphidius rhopalosiphi clade1	Geum urbanum	NA	Illumina	2021	This study
341	London	Parkland Walk	Mummy	PW31	2021-06-01	Macrosiphum euphorbiae	Aphidius rhopalosiphi clade2	Geum urbanum	NA	Illumina	2021	This study
342	London	Parkland Walk	Mummy	PW7	2021-06-01	Macrosiphum euphorbiae	Aphidius rhopalosiphi clade1	Geum urbanum	NA	Illumina	2021	This study
343	London	Parkland Walk	Mummy	PW8	2021-06-01	Macrosiphum euphorbiae	Aphidius rhopalosiphi clade1	Geum urbanum	NA	Illumina	2021	This study
344	London	Parkland Walk	Mummy	PW9	2021-06-01	Macrosiphum euphorbiae	Aphidius rhopalosiphi clade1	Geum urbanum	NA	Illumina	2021	This study
345	London	Parkland Walk	Mummy	PW1	2021-06-01	Macrosiphum rosae	Aphidius rosae	Rosa sp.	NA	Illumina	2021	This study
346	London	Parkland Walk	Mummy	PW2	2021-06-01	Macrosiphum rosae	Aphidius rosae	Rosa sp.	NA	Illumina	2021	This study
347	London	Parkland Walk	Mummy	PW4	2021-06-01	Macrosiphum rosae	Aphidius rosae	Rosa sp.	NA	Illumina	2021	This study
348	London	Parkland Walk	Mummy	PW40	2021-06-01	Macrosiphum rosae	Aphidius rosae	Rosa sp.	NA	Illumina	2021	This study
349	London	Parkland Walk	Mummy	PW41	2021-06-01	Macrosiphum rosae	Aphidius rosae	Rosa sp.	NA	Illumina	2021	This study
350	London	Parkland Walk	Mummy	PW42	2021-06-01	Macrosiphum rosae	Aphidius rosae	Rosa sp.	NA	Illumina	2021	This study
351	London	Parkland Walk	Mummy	PW44	2021-06-01	Macrosiphum rosae	Aphidius rhopalosiphi clade3	Rosa sp.	NA	Illumina	2021	This study
352	London	Parkland Walk	Mummy	PW46	2021-06-01	Macrosiphum rosae	Aphidius rosae	Rosa sp.	NA	Illumina	2021	This study
353	London	Parkland Walk	Mummy	PW47	2021-06-01	Macrosiphum rosae	Aphidius rosae	Rosa sp.	NA	Illumina	2021	This study
354	London	Parkland Walk	Mummy	PW48	2021-06-01	Macrosiphum rosae	Aphidius rosae	Rosa sp.	NA	Illumina	2021	This study
355	London	Parkland Walk	Mummy	PW49	2021-06-01	Macrosiphum rosae	Aphidius rosae	Rosa sp.	NA	Illumina	2021	This study
356	London	Parkland Walk	Mummy	PW5	2021-06-01	Macrosiphum rosae	Aphidius rosae	Rosa sp.	NA	Illumina	2021	This study
357	London	Parkland Walk	Mummy	PW50	2021-06-01	Macrosiphum rosae	Aphidius rosae	Rosa sp.	NA	Illumina	2021	This study
358	London	Parkland Walk	Mummy	PW51	2021-06-01	Macrosiphum rosae	Aphidius rosae	Rosa sp.	NA	Illumina	2021	This study
359	London	Parkland Walk	Mummy	PW52	2021-06-01	Macrosiphum rosae	Aphidius rosae	Rosa sp.	NA	Illumina	2021	This study
360	London	Parkland Walk	Mummy	PW53	2021-06-01	Macrosiphum rosae	Aphidius rosae	Rosa sp.	NA	Illumina	2021	This study
361	London	Parkland Walk	Mummy	PW54	2021-06-01	Macrosiphum rosae	Aphidius rosae	Rosa sp.	NA	Illumina	2021	This study
362	London	Parkland Walk	Mummy	PW55	2021-06-01	Macrosiphum rosae	Aphidius rosae	Rosa sp.	NA	Illumina	2021	This study
363	London	Parkland Walk	Mummy	PW56	2021-06-01	Macrosiphum rosae	Aphidius rosae	Rosa sp.	NA	Illumina	2021	This study
364	London	Parkland Walk	Mummy	PW57	2021-06-01	Macrosiphum rosae	Aphidius rosae	Rosa sp.	NA	Illumina	2021	This study
365	London	Parkland Walk	Mummy	PW59	2021-06-01	Macrosiphum rosae	Aphidius rosae	Rosa sp.	NA	Illumina	2021	This study
366	London	Parkland Walk	Mummy	PW6	2021-06-01	Macrosiphum rosae	Aphidius rosae	Rosa sp.	NA	Illumina	2021	This study
367	London	Parkland Walk	Mummy	PW60	2021-06-01	Macrosiphum rosae	Aphidius rosae	Rosa sp.	NA	Illumina	2021	This study
368	London	Parkland Walk	Mummy	PW61	2021-06-01	Macrosiphum rosae	Aphidius rosae	Rosa sp.	NA	Illumina	2021	This study
369	London	Parkland Walk	Mummy	PW62	2021-06-01	Macrosiphum rosae	Aphidius rosae	Rosa sp.	NA	Illumina	2021	This study
370	London	Parkland Walk	Mummy	PW63	2021-06-01	Macrosiphum rosae	Aphidius rosae	Rosa sp.	NA	Illumina	2021	This study
371	London	Parkland Walk	Mummy	PW64	2021-06-01	Macrosiphum rosae	Aphidius rosae	Rosa sp.	NA	Illumina	2021	This study
372	London	Parkland Walk	Mummy	PW65	2021-06-01	Macrosiphum rosae	Aphidius rosae	Rosa sp.	NA	Illumina	2021	This study
373	London	Parkland Walk	Mummy	PW68	2021-06-01	Macrosiphum rosae	Aphidius rosae	Rosa sp.	NA	Illumina	2021	This study
374	London	Parkland Walk	Mummy	PW69	2021-06-01	Macrosiphum rosae	Aphidius rosae	Rosa sp.	NA	Illumina	2021	This study
375	London	Parkland Walk	Mummy	PW7	2021-06-01	Macrosiphum rosae	Aphidius rosae	Rosa sp.	NA	Illumina	2021	This study
376	London	Parkland Walk	Mummy	PW70	2021-06-01	Macrosiphum euphorbiae	Aphidius rosae	Rosa sp.	NA	Illumina	2021	This study
377	London	Parkland Walk	Mummy	PW71	2021-06-01	Macrosiphum rosae	Aphidius rosae	Rosa sp.	NA	Illumina	2021	This study
378	London	Parkland Walk	Mummy	PW72	2021-06-01	Macrosiphum rosae	Ephedrus californicus	Rosa sp.	NA	Illumina	2021	This study
379	London	Parkland Walk	Mummy	PW74	2021-06-01	Macrosiphum rosae	Aphidius rosae	Rosa sp.	NA	Illumina	2021	This study
380	London	Parkland Walk	Mummy	PW75	2021-06-01	Macrosiphum rosae	Aphidius rosae	Rosa sp.	NA	Illumina	2021	This study
381	London	Parkland Walk	Mummy	PW76	2021-06-01	Macrosiphum rosae	Aphidius rosae	Rosa sp.	NA	Illumina	2021	This study
382	London	Parkland Walk	Mummy	PW77	2021-06-01	Macrosiphum rosae	Aphidius rosae	Rosa sp.	NA	Illumina	2021	This study
383	London	Parkland Walk	Mummy	PW78	2021-06-01	Macrosiphum rosae	Aphidius rosae	Rosa sp.	NA	Illumina	2021	This study
384	London	Parkland Walk	Mummy	PW79	2021-06-01	Macrosiphum rosae	Aphidius rosae	Rosa sp.	NA	Illumina	2021	This study
385	London	Parkland Walk	Mummy	PW8	2021-06-01	Macrosiphum rosae	Aphidius rosae	Rosa sp.	NA	Illumina	2021	This study
386	London	Parkland Walk	Mummy	PW82	2021-06-01	Macrosiphum euphorbiae	Aphidius rosae	Rosa sp.	NA	Illumina	2021	This study
387	London	Parkland Walk	Mummy	PW83	2021-06-01	Macrosiphum rosae	Aphidius rosae	Rosa sp.	NA	Illumina	2021	This study
388	London	Parkland Walk	Mummy	PW84	2021-06-01	Macrosiphum rosae	Aphidius rosae	Rosa sp.	NA	Illumina	2021	This study
389	London	Parkland Walk	Mummy	PW87	2021-06-01	Macrosiphum rosae	Aphidius rosae	Rosa sp.	NA	Illumina	2021	This study
390	London	Parkland Walk	Mummy	PW88	2021-06-01	Macrosiphum rosae	Aphidius rosae	Rosa sp.	NA	Illumina	2021	This study
391	London	Parkland Walk	Mummy	PW9	2021-06-01	Macrosiphum rosae	Aphidius rosae	Rosa sp.	NA	Illumina	2021	This study
392	London	Parkland Walk	Mummy	PW91	2021-06-01	Macrosiphum rosae	Aphidius rosae	Rosa sp.	NA	Illumina	2021	This study
393	London	Parkland Walk	Mummy	PW92	2021-06-01	Macrosiphum rosae	Aphidius rosae	Rosa sp.	NA	Illumina	2021	This study
394	London	Parkland Walk	Mummy	PW93	2021-06-01	Macrosiphum rosae	Aphidius rosae	Rosa sp.	NA	Illumina	2021	This study
395	London	Parkland Walk	Mummy	PW94	2021-06-01	Macrosiphum rosae	Aphidius rosae	Rosa sp.	NA	Illumina	2021	This study
396	London	Bushwood	Mummy	BW30	2021-06-01	Macrosiphum gei	Ephedrus lacertosus clade1	Geum urbanum	NA	Illumina	2021	This study
397	London	Bushwood	Mummy	BW32	2021-06-01	Macrosiphum gei	Ephedrus lacertosus clade1	Geum urbanum	NA	Illumina	2021	This study
398	London	Highgate	Mummy	HG51	2021-06-01	Macrosiphoniella artemisiae	Aphidius absinthii	Artemisia vulgaris	NA	Illumina	2021	This study
399	London	Highgate	Mummy	HG52	2021-06-01	Macrosiphoniella artemisiae	Aphidius absinthii	Artemisia vulgaris	NA	Illumina	2021	This study
400	London	Bushwood	Mummy	BW38	2021-06-01	Macrosiphum rosae	Aphidius rosae	Rosa sp.	NA	Illumina	2021	This study
401	London	Bushwood	Mummy	BW40	2021-06-01	Macrosiphum rosae	Aphidius rosae	Rosa sp.	NA	Illumina	2021	This study
402	London	Bushwood	Mummy	BW42	2021-06-01	Macrosiphum rosae	Aphidius rosae	Rosa sp.	NA	Illumina	2021	This study
403	London	Leytonstone station	Mummy	LS29	2021-06-01	Macrosiphum rosae	Aphidius rosae	Rosa sp.	NA	Illumina	2021	This study
404	London	Parkland Walk	Mummy	PW11	2021-06-01	Macrosiphum rosae	Aphidius rosae	Rosa sp.	NA	Illumina	2021	This study
405	London	Parkland Walk	Mummy	PW12	2021-06-01	Macrosiphum rosae	Aphidius rosae	Rosa sp.	NA	Illumina	2021	This study
406	London	Parkland Walk	Mummy	PW13	2021-06-01	Macrosiphum rosae	Aphidius rosae	Rosa sp.	NA	Illumina	2021	This study
407	London	Parkland Walk	Mummy	PW15	2021-06-01	Macrosiphum rosae	Aphidius rosae	Rosa sp.	NA	Illumina	2021	This study
408	London	Parkland Walk	Mummy	PW16	2021-06-01	Macrosiphum rosae	Aphidius rosae	Rosa sp.	NA	Illumina	2021	This study
409	London	Parkland Walk	Mummy	PW17	2021-06-01	Macrosiphum rosae	Aphidius rosae	Rosa sp.	NA	Illumina	2021	This study
410	London	Parkland Walk	Mummy	PW18	2021-06-01	Macrosiphum rosae	Aphidius rosae	Rosa sp.	NA	Illumina	2021	This study
411	London	Parkland Walk	Mummy	PW19	2021-06-01	Macrosiphum rosae	Aphidius rosae	Rosa sp.	NA	Illumina	2021	This study
412	London	Parkland Walk	Mummy	PW20	2021-06-01	Macrosiphum rosae	Aphidius rosae	Rosa sp.	NA	Illumina	2021	This study
413	London	Parkland Walk	Mummy	PW21	2021-06-01	Macrosiphum rosae	Aphidius rosae	Rosa sp.	NA	Illumina	2021	This study
414	London	Parkland Walk	Mummy	PW22	2021-06-01	Macrosiphum rosae	Aphidius rosae	Rosa sp.	NA	Illumina	2021	This study
415	London	Parkland Walk	Mummy	PW23	2021-06-01	Macrosiphum rosae	Aphidius rosae	Rosa sp.	NA	Illumina	2021	This study
416	London	Parkland Walk	Mummy	PW24	2021-06-01	Macrosiphum rosae	Aphidius rosae	Rosa sp.	NA	Illumina	2021	This study
417	London	Parkland Walk	Mummy	PW25	2021-06-01	Macrosiphum rosae	Aphidius rosae	Rosa sp.	NA	Illumina	2021	This study
418	London	Parkland Walk	Mummy	PW26	2021-06-01	Macrosiphum rosae	Aphidius rosae	Rosa sp.	NA	Illumina	2021	This study
419	London	Parkland Walk	Mummy	PW27	2021-06-01	Macrosiphum rosae	Aphidius rosae	Rosa sp.	NA	Illumina	2021	This study
420	London	?	Mummy	1495	2011	Cavariella theobaldi	Praon sp. 82	Heracleum sp.	NA	Illumina	2021	This study
421	London	?	Mummy	1705	2011	Macrosiphum euphorbiae	Aphidius ervi	Geum urbanum	NA	Illumina	2021	This study
422	London	?	Mummy	1748	2011	Macrosiphum euphorbiae	Toxares deltiger	Geum urbanum	NA	Illumina	2021	This study
423	London	?	Mummy	1783	2011	Sitobion avenae	Aphidius rhopalosiphi clade2	Poa sp.	NA	Illumina	2021	This study
424	London	?	Mummy	285	2011	Metopolophium dirhodum	Aphidius sp. 27	Poa sp.	NA	Illumina	2021	This study
425	London	?	Mummy	303	2011	Metopolophium dirhodum	Aphidius rhopalosiphi clade1	Poa sp.	NA	Illumina	2021	This study
426	London	?	Mummy	308	2011	Sitobion avenae	Aphidius rhopalosiphi clade1	Poa sp.	NA	Illumina	2021	This study
427	London	?	Mummy	323	2011	Sitobion avenae	Aphidius avenae	Poa sp.	NA	Illumina	2021	This study
428	London	?	Mummy	337	2011	Sitobion avenae	Aphidius avenae	Poa sp.	NA	Illumina	2021	This study
429	London	?	Mummy	344	2011	Sitobion avenae	Aphidius avenae	Poa sp.	NA	Illumina	2021	This study
430	London	?	Mummy	356	2011	Metopolophium dirhodum	Praon gallicum	Poa sp.	NA	Illumina	2021	This study
431	London	?	Mummy	361	2011	Metopolophium dirhodum	Ephedrus plagiator	Poa sp.	NA	Illumina	2021	This study
432	London	?	Mummy	397	2011	Metopolophium dirhodum	Aphidius rhopalosiphi clade1	Poa sp.	NA	Illumina	2021	This study
433	London	?	Mummy	600	2011	Macrosiphum rosae	Areopraon silvestre	Rosa sp.	NA	Illumina	2021	This study
434	London	?	Mummy	686	2011	Macrosiphum euphorbiae	Areopraon silvestre	Geum urbanum	NA	Illumina	2021	This study
435	London	?	Mummy	973	2011	Macrosiphum rosae	Aphidius ervi	Rosa sp.	NA	Illumina	2021	This study
436	London	?	Mummy	978	2011	Macrosiphum rosae	Aphidius rosae	Rosa sp.	NA	Illumina	2021	This study
437	London	Peckham Rye Park	Mummy	PRP1	2021-06-01	Macrosiphum euphorbiae	Praon sp. 37	Geum urbanum	NA	Illumina	2021	This study
438	London	Peckham Rye Park	Mummy	PRP2	2021-06-01	Macrosiphum gei	Aphidius rhopalosiphi clade2	Geum urbanum	NA	Illumina	2021	This study
439	London	Peckham Rye Park	Mummy	PRP4	2021-06-01	Macrosiphum gei	Aphidius rhopalosiphi clade2	Geum urbanum	NA	Illumina	2021	This study
440	London	Peckham Rye Park	Mummy	PRP5	2021-06-01	Macrosiphum gei	Aphidius ervi	Geum urbanum	NA	Illumina	2021	This study
441	London	Russia Duck Woodland	Mummy	RDW10	2021-06-01	Macrosiphum gei	Aphidius rhopalosiphi clade2	Geum urbanum	NA	Illumina	2021	This study
442	London	Russia Duck Woodland	Mummy	RDW11	2021-06-01	Macrosiphum gei	Aphidius rhopalosiphi clade1	Geum urbanum	NA	Illumina	2021	This study
443	London	Russia Duck Woodland	Mummy	RDW13	2021-06-01	Macrosiphum gei	Aphidius rhopalosiphi clade3	Geum urbanum	NA	Illumina	2021	This study
444	London	Russia Duck Woodland	Mummy	RDW7	2021-06-01	Macrosiphum euphorbiae	Aphidius rhopalosiphi clade2	Geum urbanum	NA	Illumina	2021	This study
445	London	Russia Duck Woodland	Mummy	RDW8	2021-06-01	Macrosiphum gei	Aphidius rhopalosiphi clade1	Geum urbanum	NA	Illumina	2021	This study
446	London	Russia Duck Woodland	Mummy	RDW9	2021-06-01	Macrosiphum gei	Aphidius rhopalosiphi clade1	Geum urbanum	NA	Illumina	2021	This study
447	London	Richmond Park	Mummy	RP14	2021-06-01	Macrosiphum gei	Aphidius rhopalosiphi clade2	Geum urbanum	NA	Illumina	2021	This study
448	London	Richmond Park	Mummy	RP15	2021-06-01	Macrosiphum gei	Aphidius rhopalosiphi clade1	Geum urbanum	NA	Illumina	2021	This study
449	London	Richmond Park	Mummy	RP16	2021-06-01	Macrosiphum gei	Aphidius ervi	Geum urbanum	NA	Illumina	2021	This study
450	London	Richmond Park	Mummy	RP17	2021-06-01	Macrosiphum gei	Aphidius ervi	Geum urbanum	NA	Illumina	2021	This study
451	London	South Norwood Country Park	Mummy	Sncp246	2011	Macrosiphoniella artemisiae	Aphidius absinthii	Artemisia vulgaris	NA	Illumina	2021	This study
452	London	South Norwood Country Park	Mummy	Sncp247	2011	Macrosiphoniella artemisiae	Aphidius absinthii	Artemisia vulgaris	NA	Illumina	2021	This study
453	London	South Norwood Country Park	Mummy	Sncp344	2011	Macrosiphoniella artemisiae	Aphidius absinthii	Artemisia vulgaris	NA	Illumina	2021	This study
454	London	?	Mummy	Unknown25	2011	Macrosiphoniella artemisiae	Aphidius absinthii	Artemisia vulgaris	NA	Illumina	2021	This study
455	London	Chingford	Mummy	Eggplant_1_1	2022-05-23	Macrosiphum euphorbiae	Praon sp. 37	Solanum melongena	231	Illumina	2022	This study
456	London	Chingford	Mummy	Eggplant_1_3	2022-05-23	Macrosiphum euphorbiae	Praon volucre clade2	Solanum melongena	231	Illumina	2022	This study
457	London	Chingford	Mummy	Eggplant_1_4	2022-05-23	Macrosiphum euphorbiae	Praon sp. 37	Solanum melongena	231	Illumina	2022	This study
458	London	Chingford	Mummy	Eggplant_1_5	2022-05-23	Macrosiphum euphorbiae	Praon volucre clade2	Solanum melongena	231	Illumina	2022	This study
459	London	Chingford	Mummy	Eggplant_1_6	2022-05-23	Macrosiphum euphorbiae	Praon sp. 37	Solanum melongena	NA	Illumina	2022	This study
460	London	Chingford	Mummy	Eggplant_1_7	2022-05-23	Macrosiphum euphorbiae	Praon sp. 37	Solanum melongena	231	Illumina	2022	This study
461	London	Queen Mary Campus, Mile end	Mummy	Euphorbia_1_21	2022-05-18	Macrosiphum hellebori	Praon volucre clade1	Euphorbia characias	NA	Illumina	2022	This study
462	London	Queen Mary Campus, Mile end	Mummy	Euphorbia_1_22	2022-05-18	Macrosiphum hellebori	Praon volucre clade1	Euphorbia characias	NA	Illumina	2022	This study
463	London	Queen Mary Campus, Mile end	Mummy	Euphorbia_1_23	2022-05-18	Macrosiphum euphorbiae	Praon volucre clade1	Euphorbia characias	NA	Illumina	2022	This study
464	London	Queen Mary Campus, Mile end	Mummy	Euphorbia_1_24	2022-05-18	Macrosiphum hellebori	Praon sp. 37	Euphorbia characias	NA	Illumina	2022	This study
465	London	Queen Mary Campus, Mile end	Mummy	Euphorbia_1_25	2022-05-18	Macrosiphum hellebori	Aphidius rhopalosiphi clade1	Euphorbia characias	NA	Illumina	2022	This study
466	London	Queen Mary Campus, Mile end	Mummy	Euphorbia_1_26	2022-05-18	Macrosiphum hellebori	Aphidius ervi	Euphorbia characias	NA	Illumina	2022	This study
467	London	Queen Mary Campus, Mile end	Mummy	Euphorbia_1_27	2022-05-18	Macrosiphum hellebori	Aphidius rhopalosiphi clade1	Euphorbia characias	NA	Illumina	2022	This study
468	London	Queen Mary Campus, Mile end	Mummy	Euphorbia_1_28	2022-05-18	Macrosiphum hellebori	Aphidius rhopalosiphi clade1	Euphorbia characias	NA	Illumina	2022	This study
469	London	Queen Mary Campus, Mile end	Mummy	Euphorbia_1_29	2022-05-18	Macrosiphum hellebori	Aphidius rhopalosiphi clade1	Euphorbia characias	NA	Illumina	2022	This study
470	London	Queen Mary Campus, Mile end	Mummy	Euphorbia_1_30	2022-05-18	Macrosiphum hellebori	Aphidius rhopalosiphi clade1	Euphorbia characias	NA	Illumina	2022	This study
471	London	Queen Mary Campus, Mile end	Mummy	Euphorbia_1_31	2022-05-18	Macrosiphum hellebori	Aphidius rhopalosiphi clade2	Euphorbia characias	NA	Illumina	2022	This study
472	London	Queen Mary Campus, Mile end	Mummy	Euphorbia_1_32	2022-05-18	Macrosiphum hellebori	Aphidius rhopalosiphi clade1	Euphorbia characias	NA	Illumina	2022	This study
473	London	Queen Mary Campus, Mile end	Mummy	Euphorbia_1_33	2022-05-18	Macrosiphum hellebori	Aphidius rhopalosiphi clade1	Euphorbia characias	NA	Illumina	2022	This study
474	London	Queen Mary Campus, Mile end	Mummy	Euphorbia_1_34	2022-05-18	Macrosiphum hellebori	Aphidius rhopalosiphi clade1	Euphorbia characias	NA	Illumina	2022	This study
475	London	Queen Mary Campus, Mile end	Mummy	Euphorbia_1_35	2022-05-18	Macrosiphum hellebori	Aphidius rhopalosiphi clade1	Euphorbia characias	NA	Illumina	2022	This study
476	London	Queen Mary Campus, Mile end	Mummy	Euphorbia_1_36	2022-05-18	Macrosiphum euphorbiae	Praon volucre clade1	Euphorbia characias	NA	Illumina	2022	This study
477	London	Queen Mary Campus, Mile end	Mummy	Euphorbia_1_37	2022-05-18	Macrosiphum hellebori	Praon volucre clade2	Euphorbia characias	NA	Illumina	2022	This study
478	London	Queen Mary Campus, Mile end	Mummy	Euphorbia_1_38	2022-05-18	Macrosiphum euphorbiae	Aphidius rhopalosiphi clade1	Euphorbia characias	NA	Illumina	2022	This study
479	London	Queen Mary Campus, Mile end	Mummy	Euphorbia_1_39	2022-05-18	Macrosiphum euphorbiae	Aphidius rhopalosiphi clade1	Euphorbia characias	NA	Illumina	2022	This study
480	London	Queen Mary Campus, Mile end	Mummy	Euphorbia_1_40	2022-05-18	Macrosiphum euphorbiae	Aphidius rhopalosiphi clade1	Euphorbia characias	NA	Illumina	2022	This study
481	London	Queen Mary Campus, Mile end	Mummy	Euphorbia_1_41	2022-05-18	Macrosiphum hellebori	Aphidius rhopalosiphi clade1	Euphorbia characias	NA	Illumina	2022	This study
482	London	Queen Mary Campus, Mile end	Mummy	Euphorbia_1_42	2022-05-18	Macrosiphum hellebori	Aphidius rhopalosiphi clade1	Euphorbia characias	NA	Illumina	2022	This study
483	London	Queen Mary Campus, Mile end	Mummy	Euphorbia_1_43	2022-05-18	Macrosiphum euphorbiae	Aphidius rhopalosiphi clade1	Euphorbia characias	NA	Illumina	2022	This study
484	London	Queen Mary Campus, Mile end	Mummy	Euphorbia_1_44	2022-05-18	Macrosiphum hellebori	Praon sp. 37	Euphorbia characias	NA	Illumina	2022	This study
485	London	Queen Mary Campus, Mile end	Mummy	Euphorbia_1_45	2022-05-06	Macrosiphum hellebori	Praon sp. 37	Euphorbia characias	NA	Illumina	2022	This study
486	London	Queen Mary Campus, Mile end	Mummy	Euphorbia_1_46	2022-05-06	Macrosiphum hellebori	Praon sp. 37	Euphorbia characias	NA	Illumina	2022	This study
487	London	Queen Mary Campus, Mile end	Mummy	Euphorbia_1_47	2022-05-18	Macrosiphum hellebori	Praon volucre clade1	Euphorbia characias	NA	Illumina	2022	This study
488	London	Mile End Park, North	Mummy	Euphorbia_1_49	2022-05-26	Macrosiphum hellebori	Aphelinus varipes	Euphorbia characias	NA	Illumina	2022	This study
489	London	Mile End Park, North	Mummy	Euphorbia_1_50	2022-05-26	Macrosiphum hellebori	Aphidius rhopalosiphi clade1	Euphorbia characias	NA	Illumina	2022	This study
490	London	Queen Mary Campus, Mile end	Mummy	Euphorbia_1_51	2022-05-27	Macrosiphum hellebori	Aphidius rhopalosiphi clade1	Euphorbia characias	NA	Illumina	2022	This study
491	London	Mile End Park, South	Mummy	Euphorbia_1_52	2022-06-01	Macrosiphum hellebori	Aphidius rhopalosiphi clade1	Euphorbia characias	NA	Illumina	2022	This study
492	London	Mile End Park, South	Mummy	Euphorbia_1_53	2022-06-01	Macrosiphum hellebori	Aphidius rhopalosiphi clade1	Euphorbia characias	231	Illumina	2022	This study
493	London	Mile End Park, South	Mummy	Euphorbia_1_54	2022-06-01	Macrosiphum hellebori	Aphidius rhopalosiphi clade1	Euphorbia characias	231	Illumina	2022	This study
494	London	Queen Mary Campus, Mile end	Mummy	Euphorbia_1_55	2022-06-01	Macrosiphum hellebori	Aphidius rhopalosiphi clade1	Euphorbia characias	NA	Illumina	2022	This study
495	London	Queen Mary Campus, Mile end	Mummy	Euphorbia_1_56	2022-06-01	Macrosiphum hellebori	Aphidius rhopalosiphi clade1	Euphorbia characias	NA	Illumina	2022	This study
496	London	Mile End Park, South	Mummy	Euphorbia_1_57	2022-06-01	Macrosiphum hellebori	Aphidius rhopalosiphi clade1	Euphorbia characias	NA	Illumina	2022	This study
497	London	Mile End Park, South	Mummy	Euphorbia_1_58	2022-06-01	Macrosiphum hellebori	Aphidius rhopalosiphi clade1	Euphorbia characias	231	Illumina	2022	This study
498	London	Queen Mary Campus, Mile end	Mummy	Euphorbia_1_59	2022-06-01	Macrosiphum hellebori	Aphidius rhopalosiphi clade1	Euphorbia characias	NA	Illumina	2022	This study
499	London	Mile End Park, South	Mummy	Euphorbia_1_60	2022-06-01	Macrosiphum hellebori	Aphidius rhopalosiphi clade1	Euphorbia characias	NA	Illumina	2022	This study
500	London	Mile End Park, North	Mummy	Euphorbia_1_61	2022-06-01	Macrosiphum hellebori	Aphidius rhopalosiphi clade1	Euphorbia characias	231	Illumina	2022	This study
501	London	Mile End Park, South	Mummy	Euphorbia_1_62	2022-06-01	Macrosiphum hellebori	Aphidius rhopalosiphi clade1	Euphorbia characias	231	Illumina	2022	This study
502	London	Mile End Park, North	Mummy	Euphorbia_1_63	2022-06-01	Macrosiphum hellebori	Aphidius rhopalosiphi clade1	Euphorbia characias	NA	Illumina	2022	This study
503	London	Mile End Park, South	Mummy	Euphorbia_1_64	2022-06-01	Macrosiphum hellebori	Aphidius rhopalosiphi clade1	Euphorbia characias	NA	Illumina	2022	This study
504	London	Mile End Park, North	Mummy	Euphorbia_1_65	2022-06-01	Macrosiphum hellebori	Aphidius rhopalosiphi clade1	Euphorbia characias	NA	Illumina	2022	This study
505	London	Mile End Park, South	Mummy	Euphorbia_1_66	2022-06-01	Macrosiphum hellebori	Aphidius rhopalosiphi clade1	Euphorbia characias	NA	Illumina	2022	This study
506	London	Mile End Park, North	Mummy	Euphorbia_1_67	2022-06-01	Macrosiphum hellebori	Aphidius rhopalosiphi clade1	Euphorbia characias	NA	Illumina	2022	This study
507	London	Mile End Park, South	Mummy	Euphorbia_1_68	2022-06-01	Macrosiphum hellebori	Aphidius rhopalosiphi clade1	Euphorbia characias	NA	Illumina	2022	This study
508	London	Mile End Park, South	Mummy	Euphorbia_1_69	2022-06-01	Macrosiphum hellebori	Aphidius rhopalosiphi clade1	Euphorbia characias	231	Illumina	2022	This study
509	London	Mile End Park, South	Mummy	Euphorbia_1_70	2022-06-04	Macrosiphum hellebori	Aphidius rhopalosiphi clade1	Euphorbia characias	NA	Illumina	2022	This study
510	London	Mile End Park, South	Mummy	Euphorbia_1_71	2022-06-04	Macrosiphum hellebori	Aphidius rhopalosiphi clade1	Euphorbia characias	NA	Illumina	2022	This study
511	London	Mile End Park, South	Mummy	Euphorbia_1_72	2022-06-04	Macrosiphum hellebori	Aphidius rhopalosiphi clade1	Euphorbia characias	NA	Illumina	2022	This study
512	London	Mile End Park, North	Mummy	Euphorbia_1_73	2022-06-04	Macrosiphum hellebori	Aphidius rhopalosiphi clade1	Euphorbia characias	NA	Illumina	2022	This study
513	London	Mile End Park, North	Mummy	Euphorbia_1_75	2022-06-08	Macrosiphum hellebori	Aphidius rhopalosiphi clade1	Euphorbia characias	NA	Illumina	2022	This study
514	London	Mile End Park, North	Mummy	Euphorbia_1_76	2022-06-08	Macrosiphum hellebori	Aphidius rhopalosiphi clade1	Euphorbia characias	NA	Illumina	2022	This study
515	London	Queen Mary Campus, Mile end	Mummy	Euphorbia_1_77	2022-05-25	Macrosiphum hellebori	Aphidius rhopalosiphi clade1	Euphorbia characias	NA	Illumina	2022	This study
516	London	Queen Mary Campus, Mile end	Mummy	Euphorbia_1_78	2022-05-25	Macrosiphum hellebori	Aphidius rhopalosiphi clade1	Euphorbia characias	NA	Illumina	2022	This study
517	London	Queen Mary Campus, Mile end	Mummy	Euphorbia_1_79	2022-05-25	Macrosiphum hellebori	Aphidius rhopalosiphi clade1	Euphorbia characias	NA	Illumina	2022	This study
518	London	Queen Mary Campus, Mile end	Mummy	Euphorbia_1_80	2022-05-25	Macrosiphum hellebori	Aphidius rhopalosiphi clade1	Euphorbia characias	NA	Illumina	2022	This study
519	London	Mile End Park, South	Mummy	Euphorbia_1_81	2022-05-25	Macrosiphum hellebori	Aphidius rhopalosiphi clade1	Euphorbia characias	NA	Illumina	2022	This study
520	London	Mile End Park, South	Mummy	Euphorbia_1_82	2022-05-25	Macrosiphum hellebori	Aphidius rhopalosiphi clade1	Euphorbia characias	NA	Illumina	2022	This study
521	London	Mile End Park, North	Mummy	Galium_2_1	2022-05-06	Macrosiphum euphorbiae	Aphidius ervi	Galium aparine	NA	Illumina	2022	This study
522	London	Parkland Walk	Mummy	Galium_2_10	2022-05-19	Macrosiphum euphorbiae	Aphidius rhopalosiphi clade1	Galium aparine	NA	Illumina	2022	This study
523	London	Parkland Walk	Mummy	Galium_2_11	2022-05-19	Macrosiphum euphorbiae	Aphidius urticae	Galium aparine	NA	Illumina	2022	This study
524	London	Parkland Walk	Mummy	Galium_2_12	2022-05-19	Macrosiphum euphorbiae	Aphidius rhopalosiphi clade1	Galium aparine	NA	Illumina	2022	This study
525	London	Parkland Walk	Mummy	Galium_2_13	2022-05-19	Macrosiphum euphorbiae	Aphidius rhopalosiphi clade1	Galium aparine	231	Illumina	2022	This study
526	London	Parkland Walk	Mummy	Galium_2_14	2022-05-19	Macrosiphum euphorbiae	Aphidius urticae	Galium aparine	NA	Illumina	2022	This study
527	London	Parkland Walk	Mummy	Galium_2_16	2022-05-19	Macrosiphum euphorbiae	Aphidius urticae	Galium aparine	NA	Illumina	2022	This study
528	London	Wennington Park	Mummy	Galium_2_19	2022-05-25	Macrosiphum euphorbiae	Aphidius rhopalosiphi clade1	Galium aparine	231	Illumina	2022	This study
529	London	Mile End Park, North	Mummy	Galium_2_2	2022-05-06	Macrosiphum euphorbiae	Aphidius ervi	Galium aparine	NA	Illumina	2022	This study
530	London	Parkland Walk	Mummy	Galium_2_20	2022-05-25	Macrosiphum euphorbiae	Praon dorsale	Galium aparine	231	Illumina	2022	This study
531	London	Parkland Walk	Mummy	Galium_2_21	2022-05-26	Macrosiphum euphorbiae	Praon sp. 37	Galium aparine	231	Illumina	2022	This study
532	London	Parkland Walk	Mummy	Galium_2_22	2022-05-27	Macrosiphum euphorbiae	Aphidius rhopalosiphi clade1	Galium aparine	231	Illumina	2022	This study
533	London	Parkland Walk	Mummy	Galium_2_23	2022-05-27	Aphis fabae	Lysiphlebus testaceipes	Galium aparine	NA	Illumina	2022	This study
534	London	Wennington Park	Mummy	Galium_2_24	2022-05-27	Macrosiphum euphorbiae	Aphidius ervi	Galium aparine	NA	Illumina	2022	This study
535	London	Wennington Park	Mummy	Galium_2_25	2022-05-27	Macrosiphum euphorbiae	Aphidius rhopalosiphi clade1	Galium aparine	NA	Illumina	2022	This study
536	London	Mile End Park, North	Mummy	Galium_2_26	2022-05-29	Macrosiphum euphorbiae	Aphidius sp. 27	Galium aparine	NA	Illumina	2022	This study
537	London	Mile End Park, North	Mummy	Galium_2_27	2022-05-29	Macrosiphum euphorbiae	Aphidius sp. 27	Galium aparine	NA	Illumina	2022	This study
538	London	Mile End Park, North	Mummy	Galium_2_28	2022-05-29	Macrosiphum euphorbiae	Aphidius sp. 27	Galium aparine	NA	Illumina	2022	This study
539	London	Mile End Park, North	Mummy	Galium_2_29	2022-05-29	Aphis fabae	Aphidius sp. 27	Galium aparine	NA	Illumina	2022	This study
540	London	Mile End Park, North	Mummy	Galium_2_3	2022-05-06	Macrosiphum euphorbiae	Aphidius ervi	Galium aparine	NA	Illumina	2022	This study
541	London	Mile End Park, South	Mummy	Galium_2_30	2022-06-01	Aphis fabae	Binodoxys sp. 1	Galium aparine	93	Illumina	2022	This study
542	London	Mile End Park, North	Mummy	Galium_2_4	2022-05-06	Macrosiphum euphorbiae	Aphidius ervi	Galium aparine	231	Illumina	2022	This study
543	London	Mile End Park, North	Mummy	Galium_2_5	2022-05-06	Macrosiphum euphorbiae	Aphidius sp. 27	Galium aparine	231	Illumina	2022	This study
544	London	Mile End Park, North	Mummy	Galium_2_6	2022-05-06	Macrosiphum euphorbiae	Aphidius ervi	Galium aparine	NA	Illumina	2022	This study
545	London	Mile End Park, North	Mummy	Galium_2_7	2022-05-06	Macrosiphum euphorbiae	Aphidius ervi	Galium aparine	NA	Illumina	2022	This study
546	London	Mile End Park, North	Mummy	Galium_2_8	2022-05-06	Macrosiphum euphorbiae	Aphidius ervi	Galium aparine	NA	Illumina	2022	This study
547	London	Mile End Park, North	Mummy	Geum_4_11	2022-05-19	Macrosiphum euphorbiae	Aphidius rhopalosiphi clade1	Geum urbanum	231	Illumina	2022	This study
548	London	Mile End Park, North	Mummy	Geum_4_12	2022-05-19	Macrosiphum euphorbiae	Aphidius ervi	Geum urbanum	NA	Illumina	2022	This study
549	London	Mile End Park, North	Mummy	Geum_4_13	2022-05-25	Macrosiphum euphorbiae	Aphidius rhopalosiphi clade1	Geum urbanum	NA	Illumina	2022	This study
550	London	Wanpstead Park	Mummy	Geum_4_14	2022-05-19	Macrosiphum euphorbiae	Aphidius ervi	Geum urbanum	NA	Illumina	2022	This study
551	London	Wanpstead Park	Mummy	Geum_4_15	2022-05-25	Macrosiphum gei	Aphidius rhopalosiphi clade1	Geum urbanum	N_4_15	Illumina	2022	This study
552	London	Wanpstead Park	Mummy	Geum_4_18	2022-05-25	Macrosiphum gei	Aphidius rhopalosiphi clade1	Geum urbanum	NA	Illumina	2022	This study
553	London	Wanpstead Park	Mummy	Geum_4_19	2022-05-25	Macrosiphum euphorbiae	Aphidius ervi	Geum urbanum	231	Illumina	2022	This study
554	London	Wanpstead Park	Mummy	Geum_4_20	2022-05-25	Macrosiphum gei	Aphidius rhopalosiphi clade1	Geum urbanum	231	Illumina	2022	This study
555	London	Wanpstead Park	Mummy	Geum_4_21	2022-05-25	Macrosiphum euphorbiae	Aphidius rhopalosiphi clade1	Geum urbanum	231	Illumina	2022	This study
556	London	Wanpstead Park	Mummy	Geum_4_22	2022-05-25	Macrosiphum euphorbiae	Aphidius rhopalosiphi clade1	Geum urbanum	NA	Illumina	2022	This study
557	London	Mile End Park, North	Mummy	Geum_4_23	2022-05-26	Macrosiphum euphorbiae	Aphidius ervi	Geum urbanum	231	Illumina	2022	This study
558	London	Parkland Walk	Mummy	Geum_4_24	2022-05-26	Macrosiphum gei	Aphidius rhopalosiphi clade1	Geum urbanum	231	Illumina	2022	This study
559	London	Wanpstead Park	Mummy	Geum_4_25	2022-05-29	Macrosiphum euphorbiae	Aphidius rhopalosiphi clade1	Geum urbanum	NA	Illumina	2022	This study
560	London	Wanpstead Park	Mummy	Geum_4_28	2022-05-29	Macrosiphum euphorbiae	Aphidius ervi	Geum urbanum	231	Illumina	2022	This study
561	London	Wanpstead Park	Mummy	Geum_4_29	2022-05-29	Macrosiphum euphorbiae	Aphidius rhopalosiphi clade1	Geum urbanum	231	Illumina	2022	This study
562	London	Wanpstead Park	Mummy	Geum_4_32	2022-05-29	Macrosiphum euphorbiae	Aphidius rhopalosiphi clade1	Geum urbanum	NA	Illumina	2022	This study
563	London	Wanpstead Park	Mummy	Geum_4_33	2022-05-29	Macrosiphum euphorbiae	Aphidius rhopalosiphi clade2	Geum urbanum	NA	Illumina	2022	This study
564	London	Wanpstead Park	Mummy	Geum_4_34	2022-05-29	Macrosiphum euphorbiae	Aphidius rhopalosiphi clade1	Geum urbanum	NA	Illumina	2022	This study
565	London	Wanpstead Park	Mummy	Geum_4_35	2022-06-01	Macrosiphum euphorbiae	Aphidius rhopalosiphi clade1	Geum urbanum	NA	Illumina	2022	This study
566	London	Hampstead Heath	Mummy	Geum_4_39	2022-06-13	Macrosiphum euphorbiae	Aphidius rhopalosiphi clade1	Geum urbanum	NA	Illumina	2022	This study
567	London	Hampstead Heath	Mummy	Geum_4_41	2022-06-15	Macrosiphum gei	Aphidius rhopalosiphi clade1	Geum urbanum	231	Illumina	2022	This study
568	London	Hampstead Heath	Mummy	Geum_4_43	2022-06-17	Macrosiphum euphorbiae	Aphidius rhopalosiphi clade1	Geum urbanum	NA	Illumina	2022	This study
569	London	Parkland Walk	Mummy	Geum_4_7	2022-05-19	Macrosiphum gei	Aphidius rhopalosiphi clade1	Geum urbanum	NA	Illumina	2022	This study
570	London	Parkland Walk	Mummy	Geum_4_8	2022-05-19	Macrosiphum euphorbiae	Aphidius rhopalosiphi clade1	Geum urbanum	NA	Illumina	2022	This study
571	London	Parkland Walk	Mummy	Geum_4_9	2022-05-19	Macrosiphum euphorbiae	Aphidius rhopalosiphi clade1	Geum urbanum	NA	Illumina	2022	This study
572	London	Queen Elizabeth Olympic Park	Mummy	Grass_2_32	2022-05-25	Metopolophium dirhodum	Aphidius rhopalosiphi clade1	Poa sp.	NA	Illumina	2022	This study
573	London	Wennington Park	Mummy	Grass_2_40	2022-05-25	Sitobion fragariae	Aphidius sp. 23	Poa sp.	NA	Illumina	2022	This study
574	London	Wennington Park	Mummy	Grass_2_41	2022-05-25	Utamphorophora humboldti	Aphidius rhopalosiphi clade1	Poa sp.	231	Illumina	2022	This study
575	London	Wennington Park	Mummy	Grass_2_42	2022-05-26	Metopolophium dirhodum	Aphidius rhopalosiphi clade1	Poa sp.	NA	Illumina	2022	This study
576	London	Wanpstead Park	Mummy	Grass_2_43	2022-05-29	Sitobion fragariae	Aphidius sp. 23	Poa sp.	NA	Illumina	2022	This study
577	London	Hampstead Heath	Mummy	Grass_2_44	2022-06-09	Sitobion fragariae	Aphidius sp. 23	Poa sp.	NA	Illumina	2022	This study
578	London	Hampstead Heath	Mummy	Grass_2_45	2022-06-09	Sitobion fragariae	Aphidius sp. 23	Poa sp.	NA	Illumina	2022	This study
579	London	Hampstead Heath	Mummy	Grass_2_46	2022-06-13	Metopolophium dirhodum	Ephedrus plagiator	Poa sp.	NA	Illumina	2022	This study
580	London	Hampstead Heath	Mummy	Grass_2_47	2022-06-13	Metopolophium dirhodum	Ephedrus plagiator	Poa sp.	NA	Illumina	2022	This study
581	London	Hampstead Heath	Mummy	Grass_2_48	2022-06-13	Sitobion fragariae	Ephedrus plagiator	Poa sp.	NA	Illumina	2022	This study
582	London	Hampstead Heath	Mummy	Grass_2_49	2022-06-13	Sitobion fragariae	Aphidius sp. 23	Poa sp.	NA	Illumina	2022	This study
583	London	Hampstead Heath	Mummy	Grass_2_50	2022-06-13	Sitobion fragariae	Aphidius rhopalosiphi clade1	Poa sp.	NA	Illumina	2022	This study
584	London	Hampstead Heath	Mummy	Grass_2_51	2022-06-15	Sitobion fragariae	Aphidius sp. 23	Poa sp.	NA	Illumina	2022	This study
585	London	Hampstead Heath	Mummy	Grass_2_52	2022-06-15	Utamphorophora humboldti	Monoctonus caricis	Poa sp.	231	Illumina	2022	This study
586	London	Pearson's park	Mummy	Grass_2_53	2022-06-17	Sitobion fragariae	Aphidius sp. 23	Poa sp.	NA	Illumina	2022	This study
587	London	Kings stairs park	Mummy	Grass_2_54	2022-06-17	Sitobion fragariae	Aphidius sp. 23	Poa sp.	NA	Illumina	2022	This study
588	London	Hampstead Heath	Mummy	Grass_2_55	2022-06-20	Metopolophium dirhodum	Ephedrus plagiator	Poa sp.	NA	Illumina	2022	This study
589	London	Hampstead Heath	Mummy	Grass_2_56	2022-06-20	Sitobion fragariae	Aphidius sp. 23	Poa sp.	NA	Illumina	2022	This study
590	London	Hampstead Heath	Mummy	Grass_2_59	2022-06-20	Metopolophium dirhodum	Aphidius rhopalosiphi clade1	Poa sp.	NA	Illumina	2022	This study
591	London	Southwark Park	Mummy	Grass_2_60	2022-06-20	Sitobion fragariae	Aphidius sp. 23	Poa sp.	NA	Illumina	2022	This study
592	London	Parkland Walk	Mummy	Galium _2_62	2022-05-26	Aphis fabae	Binodoxys angelicae	Galium aparine	NA	Illumina	2022	This study
593	London	Hampstead Heath	Mummy	Hogweed _2_63	2022-06-09	Cavariella theobaldi	Binodoxys sp. 1	Heracleum sp.	NA	Illumina	2022	This study
594	London	Hampstead Heath	Mummy	Hogweed _2_64	2022-06-13	Cavariella theobaldi	Binodoxys sp. 1	Heracleum sp.	NA	Illumina	2022	This study
595	London	Hampstead Heath	Mummy	Hogweed _2_65	2022-06-13	Cavariella theobaldi	Binodoxys sp. 1	Heracleum sp.	N_2_65	Illumina	2022	This study
596	London	Hampstead Heath	Mummy	Hogweed _2_67	2022-06-13	Cavariella pastinacae	Binodoxys sp. 1	Heracleum sp.	NA	Illumina	2022	This study
597	London	Parkland Walk	Mummy	Hogweed _2_68	2022-06-22	Cavariella theobaldi	Binodoxys sp. 1	Heracleum sp.	NA	Illumina	2022	This study
598	London	Parkland Walk	Mummy	Hogweed _2_70	2022-06-24	Cavariella theobaldi	Binodoxys sp. 1	Heracleum sp.	NA	Illumina	2022	This study
599	London	Parkland Walk	Mummy	Hogweed _2_71	2022-06-24	Cavariella theobaldi	Binodoxys sp. 1	Heracleum sp.	NA	Illumina	2022	This study
600	London	Parkland Walk	Mummy	Hogweed _2_72	2022-06-24	Cavariella theobaldi	Binodoxys sp. 1	Heracleum sp.	NA	Illumina	2022	This study
601	London	Parkland Walk	Mummy	Hogweed _2_73	2022-06-22	Cavariella theobaldi	Binodoxys sp. 1	Heracleum sp.	231	Illumina	2022	This study
602	London	Parkland Walk	Mummy	Hogweed _2_74	2022-06-22	Cavariella theobaldi	Binodoxys sp. 1	Heracleum sp.	231	Illumina	2022	This study
603	London	Parkland Walk	Mummy	Hogweed _2_75	2022-06-24	Cavariella theobaldi	Binodoxys sp. 1	Heracleum sp.	NA	Illumina	2022	This study
604	London	Parkland Walk	Mummy	Hogweed _2_76	2022-06-24	Cavariella theobaldi	Binodoxys sp. 1	Heracleum sp.	NA	Illumina	2022	This study
605	London	Parkland Walk	Mummy	Hogweed _2_77	2022-06-24	Cavariella theobaldi	Binodoxys sp. 1	Heracleum sp.	NA	Illumina	2022	This study
606	London	Parkland Walk	Mummy	Hogweed _2_78	2022-06-24	Cavariella theobaldi	Binodoxys sp. 1	Heracleum sp.	NA	Illumina	2022	This study
607	London	Parkland Walk	Mummy	Hogweed _2_79	2022-06-24	Cavariella theobaldi	Binodoxys sp. 1	Heracleum sp.	NA	Illumina	2022	This study
608	London	Parkland Walk	Mummy	Hogweed _2_80	2022-06-24	Cavariella theobaldi	Binodoxys sp. 1	Heracleum sp.	NA	Illumina	2022	This study
609	London	Parkland Walk	Mummy	Hogweed _2_82	2022-06-24	Cavariella theobaldi	Binodoxys sp. 1	Heracleum sp.	231	Illumina	2022	This study
610	London	Parkland Walk	Mummy	Hogweed _2_83	2022-06-24	Cavariella theobaldi	Binodoxys sp. 1	Heracleum sp.	N_2_83	Illumina	2022	This study
611	London	Parkland Walk	Mummy	Hogweed _2_84	2022-06-24	Cavariella theobaldi	Binodoxys sp. 1	Heracleum sp.	NA	Illumina	2022	This study
612	London	Parkland Walk	Mummy	Hogweed _2_85	2022-06-27	Cavariella theobaldi	Binodoxys sp. 1	Heracleum sp.	NA	Illumina	2022	This study
613	London	Parkland Walk	Mummy	Hogweed _2_86	2022-06-27	Cavariella theobaldi	Binodoxys sp. 1	Heracleum sp.	NA	Illumina	2022	This study
614	London	Parkland Walk	Mummy	Hogweed _2_87	2022-06-27	Cavariella pastinacae	Binodoxys sp. 1	Heracleum sp.	NA	Illumina	2022	This study
615	London	Parkland Walk	Mummy	Hogweed _2_88	2022-06-30	Cavariella theobaldi	Praon volucre clade2	Heracleum sp.	N_2_83	Illumina	2022	This study
616	London	Parkland Walk	Mummy	Hogweed _2_89	2022-06-30	Cavariella pastinacae	Binodoxys sp. 1	Heracleum sp.	231	Illumina	2022	This study
617	London	Parkland Walk	Mummy	Hogweed _2_90	2022-06-30	Cavariella theobaldi	Binodoxys sp. 1	Heracleum sp.	NA	Illumina	2022	This study
618	London	Parkland Walk	Mummy	Hogweed _2_91	2022-06-30	Cavariella theobaldi	Binodoxys sp. 1	Heracleum sp.	231	Illumina	2022	This study
619	London	Parkland Walk	Mummy	Hogweed _2_92	2022-06-30	Cavariella pastinacae	Binodoxys sp. 1	Heracleum sp.	NA	Illumina	2022	This study
620	London	Parkland Walk	Mummy	Hogweed _2_93	2022-06-30	Cavariella theobaldi	Praon volucre clade2	Heracleum sp.	NA	Illumina	2022	This study
621	London	Parkland Walk	Mummy	Hogweed _2_95	2022-06-30	Cavariella pastinacae	Binodoxys sp. 1	Heracleum sp.	NA	Illumina	2022	This study
622	London	Mile End Park, North	Mummy	Medicago_Medi_6	2022-05-16	Acyrthosiphon pisum	Aphidius ervi	Medicago sativa	NA	Illumina	2022	This study
623	London	Parkland Walk	Mummy	Mugwort_1_15	2022-06-24	Macrosiphoniella artemisiae	Aphidius absinthii	Artemisia vulgaris	2687	Illumina	2022	This study
624	London	Parkland Walk	Mummy	Mugwort_1_16	2022-06-24	Macrosiphoniella artemisiae	Aphidius absinthii	Artemisia vulgaris	2687	Illumina	2022	This study
625	London	Parkland Walk	Mummy	Mugwort_1_17	2022-06-24	Macrosiphoniella artemisiae	Aphidius absinthii	Artemisia vulgaris	2687	Illumina	2022	This study
626	London	Parkland Walk	Mummy	Mugwort_1_19	2022-06-27	Macrosiphoniella artemisiae	Aphidius absinthii	Artemisia vulgaris	2687	Illumina	2022	This study
627	London	Parkland Walk	Mummy	Mugwort_1_20	2022-06-27	Macrosiphoniella artemisiae	Aphidius absinthii	Artemisia vulgaris	2687	Illumina	2022	This study
628	London	Mile End Road	Mummy	Norway iso 1_Plate1_88	2022-06-04	Periphyllus lyropictus	Euaphidius setiger clade1	Acer platanoides	N_1_88	Illumina	2022	This study
629	London	Victoria Park	Mummy	Norway Maple (Iso 1)_Plate1_87	2022-06-04	Periphyllus lyropictus	Euaphidius setiger clade1	Acer platanoides	NA	Illumina	2022	This study
630	London	Mile End Park, North	Mummy	Norway Maple_Plate1_10	2022-05-26	Periphyllus lyropictus	Euaphidius setiger clade1	Acer platanoides	NA	Illumina	2022	This study
631	London	Mile End Park, North	Mummy	Norway Maple_Plate1_12	2022-05-26	Periphyllus lyropictus	Euaphidius setiger clade2	Acer platanoides	NA	Illumina	2022	This study
632	London	Mile End Park, North	Mummy	Norway Maple_Plate1_14	2022-05-26	Periphyllus lyropictus	Euaphidius setiger clade1	Acer platanoides	NA	Illumina	2022	This study
633	London	Mile End Park, North	Mummy	Norway Maple_Plate1_15	2022-05-26	Periphyllus lyropictus	Euaphidius setiger clade1	Acer platanoides	NA	Illumina	2022	This study
634	London	Mile End Park, North	Mummy	Norway Maple_Plate1_16	2022-05-26	Periphyllus lyropictus	Euaphidius setiger clade1	Acer platanoides	NA	Illumina	2022	This study
635	London	Mile End Park, North	Mummy	Norway Maple_Plate1_17	2022-05-26	Periphyllus lyropictus	Euaphidius setiger clade1	Acer platanoides	NA	Illumina	2022	This study
636	London	Mile End Road	Mummy	Norway Maple_Plate1_19	2022-06-01	Periphyllus lyropictus	Euaphidius setiger clade1	Acer platanoides	NA	Illumina	2022	This study
637	London	Mile End Park, South	Mummy	Norway Maple_Plate1_2	2022-05-25	Periphyllus testudinaceus	Euaphidius setiger clade1	Acer platanoides	3448	Illumina	2022	This study
638	London	Mile End Road	Mummy	Norway Maple_Plate1_20	2022-06-01	Periphyllus lyropictus	Euaphidius setiger clade1	Acer platanoides	2578	Illumina	2022	This study
639	London	Victoria Park	Mummy	Norway Maple_Plate1_21	2022-06-01	Periphyllus lyropictus	Euaphidius setiger clade1	Acer platanoides	N_1_88	Illumina	2022	This study
640	London	Victoria Park	Mummy	Norway Maple_Plate1_22	2022-06-01	Periphyllus lyropictus	Euaphidius setiger clade1	Acer platanoides	N_1_88	Illumina	2022	This study
641	London	Victoria Park	Mummy	Norway Maple_Plate1_23	2022-06-01	Periphyllus lyropictus	Euaphidius setiger clade1	Acer platanoides	NA	Illumina	2022	This study
642	London	Mile End Park, North	Mummy	Norway Maple_Plate1_24	2022-06-01	Periphyllus lyropictus	Euaphidius setiger clade1	Acer platanoides	NA	Illumina	2022	This study
643	London	Mile End Park, North	Mummy	Norway Maple_Plate1_25	2022-06-01	Periphyllus lyropictus	Euaphidius setiger clade1	Acer platanoides	N_1_88	Illumina	2022	This study
644	London	Victoria Park	Mummy	Norway Maple_Plate1_26	2022-06-06	Periphyllus lyropictus	Euaphidius setiger clade1	Acer platanoides	N_1_88	Illumina	2022	This study
645	London	Victoria Park	Mummy	Norway Maple_Plate1_27	2022-06-08	Periphyllus lyropictus	Euaphidius setiger clade1	Acer platanoides	2578	Illumina	2022	This study
646	London	Hampstead Heath	Mummy	Norway Maple_Plate1_28	2022-06-09	Periphyllus lyropictus	Euaphidius setiger clade1	Acer platanoides	NA	Illumina	2022	This study
647	London	Hampstead Heath	Mummy	Norway Maple_Plate1_30	2022-06-09	Periphyllus lyropictus	Euaphidius setiger clade1	Acer platanoides	NA	Illumina	2022	This study
648	London	Hampstead Heath	Mummy	Norway Maple_Plate1_31	2022-06-09	Periphyllus lyropictus	Euaphidius setiger clade1	Acer platanoides	N_1_88	Illumina	2022	This study
649	London	Hampstead Heath	Mummy	Norway Maple_Plate1_34	2022-06-09	Periphyllus lyropictus	Euaphidius setiger clade1	Acer platanoides	NA	Illumina	2022	This study
650	London	Hampstead Heath	Mummy	Norway Maple_Plate1_35	2022-06-09	Periphyllus lyropictus	Euaphidius setiger clade1	Acer platanoides	NA	Illumina	2022	This study
651	London	Hampstead Heath	Mummy	Norway Maple_Plate1_37	2022-06-09	Periphyllus lyropictus	Euaphidius setiger clade1	Acer platanoides	N_1_88	Illumina	2022	This study
652	London	Hampstead Heath	Mummy	Norway Maple_Plate1_38	2022-06-09	Periphyllus lyropictus	Euaphidius setiger clade1	Acer platanoides	2578	Illumina	2022	This study
653	London	Hampstead Heath	Mummy	Norway Maple_Plate1_39	2022-06-09	Periphyllus lyropictus	Euaphidius setiger clade1	Acer platanoides	NA	Illumina	2022	This study
654	London	Victoria Park	Mummy	Norway Maple_Plate1_4	2022-05-26	Periphyllus lyropictus	Euaphidius setiger clade2	Acer platanoides	N_1_88	Illumina	2022	This study
655	London	Hampstead Heath	Mummy	Norway Maple_Plate1_41	2022-06-09	Periphyllus lyropictus	Euaphidius setiger clade1	Acer platanoides	N_1_88	Illumina	2022	This study
656	London	Hampstead Heath	Mummy	Norway Maple_Plate1_42	2022-06-09	Periphyllus lyropictus	Euaphidius setiger clade1	Acer platanoides	N_1_88	Illumina	2022	This study
657	London	Hampstead Heath	Mummy	Norway Maple_Plate1_43	2022-06-09	Periphyllus lyropictus	Euaphidius setiger clade1	Acer platanoides	NA	Illumina	2022	This study
658	London	Victoria Park	Mummy	Norway Maple_Plate1_44	2022-06-13	Periphyllus lyropictus	Euaphidius setiger clade2	Acer platanoides	N_1_88	Illumina	2022	This study
659	London	Hampstead Heath	Mummy	Norway Maple_Plate1_45	2022-06-13	Periphyllus lyropictus	Euaphidius setiger clade1	Acer platanoides	NA	Illumina	2022	This study
660	London	Hampstead Heath	Mummy	Norway Maple_Plate1_46	2022-06-13	Periphyllus lyropictus	Euaphidius setiger clade1	Acer platanoides	N_1_88	Illumina	2022	This study
661	London	Russia Duck Woodland	Mummy	Norway Maple_Plate1_47	2022-06-14	Drepanosiphum platanoidis	Aphelinus sp. 8	Acer platanoides	NA	Illumina	2022	This study
662	London	Victoria Park	Mummy	Norway Maple_Plate1_5	2022-05-26	Periphyllus lyropictus	Euaphidius setiger clade1	Acer platanoides	NA	Illumina	2022	This study
663	London	Victoria Park	Mummy	Norway Maple_Plate1_53	2022-06-15	Periphyllus lyropictus	Euaphidius setiger clade1	Acer platanoides	93	Illumina	2022	This study
664	London	Victoria Park	Mummy	Norway Maple_Plate1_54	2022-06-15	Periphyllus lyropictus	Euaphidius setiger clade2	Acer platanoides	N_P1_54	Illumina	2022	This study
665	London	Hampstead Heath	Mummy	Norway Maple_Plate1_56	2022-06-15	Periphyllus lyropictus	Euaphidius setiger clade1	Acer platanoides	2578	Illumina	2022	This study
666	London	Hampstead Heath	Mummy	Norway Maple_Plate1_57	2022-06-15	Drepanosiphum platanoidis	Trioxys sp. 56	Acer platanoides	NA	Illumina	2022	This study
667	London	Victoria Park	Mummy	Norway Maple_Plate1_59	2022-06-20	Periphyllus lyropictus	Euaphidius setiger clade1	Acer platanoides	2578	Illumina	2022	This study
668	London	Victoria Park	Mummy	Norway Maple_Plate1_6	2022-05-26	Periphyllus lyropictus	Euaphidius setiger clade1	Acer platanoides	NA	Illumina	2022	This study
669	London	Russia Duck Woodland	Mummy	Norway Maple_Plate1_60	2022-06-20	Periphyllus lyropictus	Euaphidius setiger clade1	Acer platanoides	NA	Illumina	2022	This study
670	London	Russia Duck Woodland	Mummy	Norway Maple_Plate1_61	2022-06-20	Periphyllus lyropictus	Euaphidius setiger clade1	Acer platanoides	N_1_88	Illumina	2022	This study
671	London	Hampstead Heath	Mummy	Norway Maple_Plate1_62	2022-06-20	Periphyllus lyropictus	Euaphidius setiger clade1	Acer platanoides	N_1_88	Illumina	2022	This study
672	London	Hampstead Heath	Mummy	Norway Maple_Plate1_63	2022-06-20	Periphyllus lyropictus	Euaphidius setiger clade1	Acer platanoides	NA	Illumina	2022	This study
673	London	Hampstead Heath	Mummy	Norway Maple_Plate1_64	2022-06-22	Periphyllus lyropictus	Euaphidius setiger clade1	Acer platanoides	N_1_88	Illumina	2022	This study
674	London	Victoria Park	Mummy	Norway Maple_Plate1_7	2022-05-26	Periphyllus lyropictus	Euaphidius setiger clade1	Acer platanoides	N_1_88	Illumina	2022	This study
675	London	Victoria Park	Mummy	Norway Maple_Plate1_8	2022-05-26	Drepanosiphum platanoidis	Aphelinus sp. 8	Acer platanoides	NA	Illumina	2022	This study
676	London	Parkland Walk	Mummy	Norway Maple_Plate1_83	2022-05-19	Drepanosiphum platanoidis	Aphelinus sp. 8	Acer platanoides	NA	Illumina	2022	This study
677	London	Parkland Walk	Mummy	Norway Maple_Plate1_84	2022-05-19	Drepanosiphum platanoidis	Aphelinus sp. 8	Acer platanoides	NA	Illumina	2022	This study
678	London	Parkland Walk	Mummy	Norway Maple_Plate1_86	2022-05-19	Drepanosiphum platanoidis	Aphelinus sp. 8	Acer platanoides	NA	Illumina	2022	This study
679	London	Mile End Park, North	Mummy	Norway Maple_Plate1_9	2022-05-26	Periphyllus lyropictus	Euaphidius setiger clade1	Acer platanoides	2578	Illumina	2022	This study
680	London	Redbridge lane	Mummy	Poppy_4_3	2022-05-25	Macrosiphum euphorbiae	Aphidius ervi	Papaver rhoeas	NA	Illumina	2022	This study
681	London	Redbridge lane	Mummy	Poppy_4_4	2022-05-25	Macrosiphum euphorbiae	Aphidius ervi	Papaver rhoeas	NA	Illumina	2022	This study
682	London	Wanstead station	Mummy	Poppy_4_5	2022-05-29	Macrosiphum euphorbiae	Aphidius ervi	Papaver rhoeas	NA	Illumina	2022	This study
683	London	Wanstead station	Mummy	Poppy_4_6	2022-05-29	Macrosiphum euphorbiae	Aphidius ervi	Papaver rhoeas	231	Illumina	2022	This study
684	London	Mile End Park, South	Mummy	Rose_4_45	2022-05-23	Macrosiphum rosae	Aphidius rosae	Rosa sp.	NA	Illumina	2022	This study
685	London	Mile End Park, South	Mummy	Rose_4_46	2022-05-23	Macrosiphum rosae	Aphidius rosae	Rosa sp.	NA	Illumina	2022	This study
686	London	Mile End Park, South	Mummy	Rose_4_47	2022-05-23	Macrosiphum rosae	Aphidius rosae	Rosa sp.	NA	Illumina	2022	This study
687	London	Victoria Park	Mummy	Rose_4_48	2022-05-25	Wahlgreniella nervata	Aphidius sp. 21	Rosa sp.	NA	Illumina	2022	This study
688	London	Victoria Park	Mummy	Rose_4_49	2022-05-25	Wahlgreniella nervata	Aphidius sp. 21	Rosa sp.	NA	Illumina	2022	This study
689	London	Victoria Park	Mummy	Rose_4_50	2022-05-29	Wahlgreniella nervata	Aphidius sp. 21	Rosa sp.	NA	Illumina	2022	This study
690	London	Victoria Park	Mummy	Rose_4_52	2022-05-16	Macrosiphum rosae	Aphidius rhopalosiphi clade3	Rosa sp.	231	Illumina	2022	This study
691	London	Victoria Park	Mummy	Rose_4_53	2022-05-16	Macrosiphum rosae	Aphidius rosae	Rosa sp.	231	Illumina	2022	This study
692	London	Victoria Park	Mummy	Rose_4_54	2022-05-16	Macrosiphum rosae	Aphidius rosae	Rosa sp.	NA	Illumina	2022	This study
693	London	Queen Mary Campus, Mile end	Mummy	Rose_4_56	2022-05-16	Macrosiphum rosae	Aphidius rosae	Rosa sp.	NA	Illumina	2022	This study
694	London	Victoria Park	Mummy	Rose_4_60	2022-05-16	Macrosiphum rosae	Aphidius rosae	Rosa sp.	NA	Illumina	2022	This study
695	London	Victoria Park	Mummy	Rose_4_65	2022-05-23	Macrosiphum rosae	Aphidius rosae	Rosa sp.	NA	Illumina	2022	This study
696	London	Victoria Park	Mummy	Rose_4_58	2022-05-16	Macrosiphum rosae	Aphidius rosae	Rosa sp.	NA	Illumina	2022	This study
697	London	Victoria Park	Mummy	Rose_4_57	2022-05-29	Wahlgreniella nervata	Aphidius sp. 21	Rosa sp.	NA	Illumina	2022	This study
698	London	Victoria Park	Mummy	Rose_4_59	2022-05-29	Wahlgreniella nervata	Aphidius sp. 21	Rosa sp.	1473	Illumina	2022	This study
699	London	Victoria Park	Mummy	Rose_4_61	2022-05-16	Macrosiphum rosae	Ephedrus plagiator	Rosa sp.	NA	Illumina	2022	This study
700	London	Victoria Park	Mummy	Rose_4_63	2022-05-29	Wahlgreniella nervata	Aphidius sp. 21	Rosa sp.	NA	Illumina	2022	This study
701	London	Victoria Park	Mummy	Rose_4_64	2022-06-01	Wahlgreniella nervata	Aphidius sp. 21	Rosa sp.	1473	Illumina	2022	This study
702	London	Queen Mary Campus, Mile end	Mummy	Rubus _5_10	2022-05-19	Aphis fabae	Lysiphlebus testaceipes	Rubus fruticosus	NA	Illumina	2022	This study
703	London	Queen Mary Campus, Mile end	Mummy	Rubus _5_11	2022-05-19	Aphis fabae	Lysiphlebus testaceipes	Rubus fruticosus	NA	Illumina	2022	This study
704	London	Queen Mary Campus, Mile end	Mummy	Rubus _5_12	2022-05-19	Aphis fabae	Lysiphlebus testaceipes	Rubus fruticosus	NA	Illumina	2022	This study
705	London	Wanpstead Park	Mummy	Rubus _5_13	2022-05-19	Aphis fabae	Lysiphlebus fabarum	Rubus fruticosus	NA	Illumina	2022	This study
706	London	Wanpstead Park	Mummy	Rubus _5_14	2022-05-19	Aphis fabae	Lysiphlebus fabarum	Rubus fruticosus	NA	Illumina	2022	This study
707	London	Wanpstead Park	Mummy	Rubus _5_15	2022-05-19	Amphorophora rubi	Aphidius urticae	Rubus fruticosus	NA	Illumina	2022	This study
708	London	Wanpstead Park	Mummy	Rubus _5_16	2022-05-19	Amphorophora rubi	Aphidius urticae	Rubus fruticosus	NA	Illumina	2022	This study
709	London	Queen Mary Campus, Mile end	Mummy	Rubus _5_17	2022-05-19	Aphis fabae	Lysiphlebus testaceipes	Rubus fruticosus	NA	Illumina	2022	This study
710	London	Wanpstead Park	Mummy	Rubus _5_18	2022-05-25	Amphorophora rubi	Aphidius urticae	Rubus fruticosus	NA	Illumina	2022	This study
711	London	Wennington Park	Mummy	Rubus _5_19	2022-05-25	Amphorophora rubi	Aphidius urticae	Rubus fruticosus	NA	Illumina	2022	This study
712	London	Wennington Park	Mummy	Rubus _5_20	2022-05-25	Amphorophora rubi	Aphidius urticae	Rubus fruticosus	NA	Illumina	2022	This study
713	London	Wennington Park	Mummy	Rubus _5_21	2022-05-25	Amphorophora rubi	Aphidius urticae	Rubus fruticosus	NA	Illumina	2022	This study
714	London	Wennington Park	Mummy	Rubus _5_22	2022-05-25	Amphorophora rubi	Aphidius urticae	Rubus fruticosus	NA	Illumina	2022	This study
715	London	Wennington Park	Mummy	Rubus _5_23	2022-05-25	Amphorophora rubi	Aphidius urticae	Rubus fruticosus	NA	Illumina	2022	This study
716	London	Wennington Park	Mummy	Rubus _5_24	2022-05-25	Amphorophora rubi	Aphidius urticae	Rubus fruticosus	NA	Illumina	2022	This study
717	London	Mile End Park, North	Mummy	Rubus _5_25	2022-05-27	Amphorophora rubi	Aphidius urticae	Rubus fruticosus	231	Illumina	2022	This study
718	London	Mile End Park, North	Mummy	Rubus _5_26	2022-05-27	Amphorophora rubi	Aphidius urticae	Rubus fruticosus	NA	Illumina	2022	This study
719	London	Mile End Park, North	Mummy	Rubus _5_27	2022-05-27	Amphorophora rubi	Aphidius urticae	Rubus fruticosus	NA	Illumina	2022	This study
720	London	Mile End Park, North	Mummy	Rubus _5_28	2022-05-27	Amphorophora rubi	Aphidius urticae	Rubus fruticosus	231	Illumina	2022	This study
721	London	Queen Mary Campus, Mile end	Mummy	Rubus _5_8	2022-05-19	Aphis fabae	Lysiphlebus testaceipes	Rubus fruticosus	NA	Illumina	2022	This study
722	London	Queen Mary Campus, Mile end	Mummy	Rubus _5_9	2022-05-19	Aphis fabae	Lysiphlebus fabarum	Rubus fruticosus	NA	Illumina	2022	This study
723	London	Parkland Walk	Mummy	Rubus_4_67	2022-06-01	Macrosiphum funestum	Praon sp. 37	Rubus fruticosus	N_2_65	Illumina	2022	This study
724	London	Parkland Walk	Mummy	Rubus_4_68	2022-06-01	Amphorophora rubi	Aphidius urticae	Rubus fruticosus	NA	Illumina	2022	This study
725	London	Parkland Walk	Mummy	Rubus_4_69	2022-06-01	Macrosiphum funestum	Praon volucre clade2	Rubus fruticosus	231	Illumina	2022	This study
726	London	Queen Elizabeth Olympic Park	Mummy	Rubus_4_70	2022-06-01	Aphis ruborum	Binodoxys acalephae	Rubus fruticosus	NA	Illumina	2022	This study
727	London	Queen Elizabeth Olympic Park	Mummy	Rubus_4_71	2022-06-01	Aphis ruborum	Binodoxys acalephae	Rubus fruticosus	NA	Illumina	2022	This study
728	London	Queen Elizabeth Olympic Park	Mummy	Rubus_4_72	2022-06-01	Aphis ruborum	Binodoxys acalephae	Rubus fruticosus	NA	Illumina	2022	This study
729	London	Hampstead Heath	Mummy	Rubus_4_73	2022-06-13	Macrosiphum funestum	Ephedrus lacertosus clade1	Rubus fruticosus	4981	Illumina	2022	This study
730	London	Hampstead Heath	Mummy	Rubus_4_74	2022-06-13	Macrosiphum funestum	Aphidius rhopalosiphi clade2	Rubus fruticosus	4981	Illumina	2022	This study
731	London	Hampstead Heath	Mummy	Rubus_4_75	2022-06-13	Aphis fabae	Binodoxys acalephae	Rubus fruticosus	N_4_75	Illumina	2022	This study
732	London	Hampstead Heath	Mummy	Rubus_4_76	2022-06-13	Aphis fabae	Binodoxys acalephae	Rubus fruticosus	N_4_75	Illumina	2022	This study
733	London	Hampstead Heath	Mummy	Rubus_4_77	2022-06-13	Aphis fabae	Binodoxys acalephae	Rubus fruticosus	N_4_75	Illumina	2022	This study
734	London	Hampstead Heath	Mummy	Rubus_4_78	2022-06-13	Aphis fabae	Binodoxys acalephae	Rubus fruticosus	N_4_75	Illumina	2022	This study
735	London	Hampstead Heath	Mummy	Rubus_4_79	2022-06-13	Amphorophora rubi	Aphidius urticae	Rubus fruticosus	NA	Illumina	2022	This study
736	London	Hampstead Heath	Mummy	Rubus_4_80	2022-06-15	Macrosiphum funestum	Aphidius ervi	Rubus fruticosus	4981	Illumina	2022	This study
737	London	Hampstead Heath	Mummy	Rubus_4_81	2022-06-15	Macrosiphum funestum	Ephedrus lacertosus clade1	Rubus fruticosus	4981	Illumina	2022	This study
738	London	Hampstead Heath	Mummy	Rubus_5_1	2022-06-15	Macrosiphum funestum	Lysiphlebus fabarum	Rubus fruticosus	N_2_65	Illumina	2022	This study
739	London	Hampstead Heath	Mummy	Rubus_5_5	2022-06-17	Amphorophora rubi	Aphidius urticae	Rubus fruticosus	NA	Illumina	2022	This study
740	London	Hampstead Heath	Mummy	Rubus_5_6	2022-06-20	Aphis fabae	Binodoxys acalephae	Rubus fruticosus	NA	Illumina	2022	This study
741	London	Hampstead Heath	Mummy	Rubus_5_7	2022-06-22	Macrosiphum funestum	Ephedrus lacertosus clade2	Rubus fruticosus	N_4_75	Illumina	2022	This study
742	London	Parkland Walk	Mummy	Rubus_Plate2_76	2022-05-19	Amphorophora rubi	Aphidius urticae	Rubus fruticosus	NA	Illumina	2022	This study
743	London	Parkland Walk	Mummy	Rubus_Plate2_77	2022-05-19	Macrosiphum funestum	Aphidius rhopalosiphi clade2	Rubus fruticosus	NA	Illumina	2022	This study
744	London	Parkland Walk	Mummy	Rubus_Plate2_80	2022-05-19	Macrosiphum funestum	Aphidius rhopalosiphi clade2	Rubus fruticosus	231	Illumina	2022	This study
745	London	Parkland Walk	Mummy	Rubus_Plate2_81	2022-05-19	Sitobion fragariae	Aphidius sp. 23	Rubus fruticosus	NA	Illumina	2022	This study
746	London	Parkland Walk	Mummy	Rubus_Plate2_82	2022-05-19	Sitobion fragariae	Aphidius sp. 23	Rubus fruticosus	NA	Illumina	2022	This study
747	London	Parkland Walk	Mummy	Rubus_Plate2_83	2022-05-19	Amphorophora rubi	Aphidius urticae	Rubus fruticosus	NA	Illumina	2022	This study
748	London	Parkland Walk	Mummy	Rubus_Plate2_84	2022-05-19	Amphorophora rubi	Aphidius urticae	Rubus fruticosus	NA	Illumina	2022	This study
749	London	Parkland Walk	Mummy	Rubus_Plate2_85	2022-05-19	Macrosiphum funestum	Aphidius funebris	Rubus fruticosus	231	Illumina	2022	This study
750	London	Parkland Walk	Mummy	Rubus_Plate2_86	2022-05-19	Amphorophora rubi	Aphidius urticae	Rubus fruticosus	NA	Illumina	2022	This study
751	London	Parkland Walk	Mummy	Rubus_Plate2_88	2022-05-19	Amphorophora rubi	Aphidius urticae	Rubus fruticosus	NA	Illumina	2022	This study
752	London	Mile End Park, North	Mummy	Rubus_Plate2_89	2022-05-19	Amphorophora rubi	Aphidius urticae	Rubus fruticosus	NA	Illumina	2022	This study
753	London	Mile End Park, North	Mummy	Rubus_Plate2_90	2022-05-19	Amphorophora rubi	Aphidius urticae	Rubus fruticosus	NA	Illumina	2022	This study
754	London	Mile End Park, North	Mummy	Rubus_Plate2_91	2022-05-19	Amphorophora rubi	Aphidius urticae	Rubus fruticosus	NA	Illumina	2022	This study
755	London	Mile End Park, North	Mummy	Rubus_Plate2_92	2022-05-19	Amphorophora rubi	Aphidius urticae	Rubus fruticosus	NA	Illumina	2022	This study
756	London	Mile End Park, North	Mummy	Rubus_Plate2_93	2022-05-19	Amphorophora rubi	Aphidius urticae	Rubus fruticosus	NA	Illumina	2022	This study
757	London	Wanpstead Park	Mummy	Rubus_Plate2_94	2022-05-19	Sitobion fragariae	Aphidius sp. 23	Rubus fruticosus	NA	Illumina	2022	This study
758	London	Wanpstead Park	Mummy	Rubus_Plate2_95	2022-05-19	Amphorophora rubi	Aphidius urticae	Rubus fruticosus	NA	Illumina	2022	This study
759	London	Parkland Walk	Mummy	Rubus_Plate3_1	2022-05-23	Amphorophora rubi	Aphidius urticae	Rubus fruticosus	NA	Illumina	2022	This study
760	London	Parkland Walk	Mummy	Rubus_Plate3_11	2022-05-25	Amphorophora rubi	Aphidius urticae	Rubus fruticosus	NA	Illumina	2022	This study
761	London	Parkland Walk	Mummy	Rubus_Plate3_12	2022-05-25	Macrosiphum funestum	Aphidius ervi	Rubus fruticosus	NA	Illumina	2022	This study
762	London	Wanpstead Park	Mummy	Rubus_Plate3_13	2022-05-25	Amphorophora rubi	Aphidius urticae	Rubus fruticosus	4981	Illumina	2022	This study
763	London	Wanpstead Park	Mummy	Rubus_Plate3_14	2022-05-25	Amphorophora rubi	Aphidius urticae	Rubus fruticosus	NA	Illumina	2022	This study
764	London	Wanpstead Park	Mummy	Rubus_Plate3_15	2022-05-25	Amphorophora rubi	Aphidius urticae	Rubus fruticosus	NA	Illumina	2022	This study
765	London	Wanpstead Park	Mummy	Rubus_Plate3_16	2022-05-25	Amphorophora rubi	Aphidius urticae	Rubus fruticosus	NA	Illumina	2022	This study
766	London	Parkland Walk	Mummy	Rubus_Plate3_17	2022-05-25	Amphorophora rubi	Aphidius urticae	Rubus fruticosus	NA	Illumina	2022	This study
767	London	Parkland Walk	Mummy	Rubus_Plate3_18	2022-05-25	Amphorophora rubi	Aphidius urticae	Rubus fruticosus	NA	Illumina	2022	This study
768	London	Parkland Walk	Mummy	Rubus_Plate3_19	2022-05-25	Amphorophora rubi	Aphidius urticae	Rubus fruticosus	NA	Illumina	2022	This study
769	London	Parkland Walk	Mummy	Rubus_Plate3_2	2022-05-23	Amphorophora rubi	Aphidius urticae	Rubus fruticosus	NA	Illumina	2022	This study
770	London	Parkland Walk	Mummy	Rubus_Plate3_20	2022-05-25	Macrosiphum funestum	Aphidius rosae	Rubus fruticosus	NA	Illumina	2022	This study
771	London	Parkland Walk	Mummy	Rubus_Plate3_21	2022-05-25	Amphorophora rubi	Praon dorsale	Rubus fruticosus	NA	Illumina	2022	This study
772	London	Parkland Walk	Mummy	Rubus_Plate3_22	2022-05-25	Macrosiphum funestum	Aphidius rhopalosiphi clade2	Rubus fruticosus	NA	Illumina	2022	This study
773	London	Parkland Walk	Mummy	Rose_Plate3_23	2022-05-19	Macrosiphum rosae	Aphidius rosae	Rosa sp.	NA	Illumina	2022	This study
774	London	Parkland Walk	Mummy	Rubus_Plate3_24	2022-05-25	Amphorophora rubi	Aphidius rhopalosiphi clade3	Rubus fruticosus	NA	Illumina	2022	This study
775	London	Wanpstead Park	Mummy	Rubus_Plate3_25	2022-05-25	Macrosiphum funestum	Praon sp. 37	Rubus fruticosus	NA	Illumina	2022	This study
776	London	Parkland Walk	Mummy	Rubus_Plate3_26	2022-05-25	Amphorophora rubi	Aphidius urticae	Rubus fruticosus	NA	Illumina	2022	This study
777	London	Wennington Park	Mummy	Rubus_Plate3_27	2022-05-25	Amphorophora rubi	Aphidius urticae	Rubus fruticosus	NA	Illumina	2022	This study
778	London	Parkland Walk	Mummy	Rubus_Plate3_28	2022-05-25	Amphorophora rubi	Aphidius urticae	Rubus fruticosus	NA	Illumina	2022	This study
779	London	Parkland Walk	Mummy	Rubus_Plate3_29	2022-05-25	Amphorophora rubi	Aphidius urticae	Rubus fruticosus	2611	Illumina	2022	This study
780	London	Parkland Walk	Mummy	Rubus_Plate3_3	2022-05-23	Amphorophora rubi	Aphidius urticae	Rubus fruticosus	NA	Illumina	2022	This study
781	London	Wennington Park	Mummy	Rubus_Plate3_30	2022-05-25	Amphorophora rubi	Aphidius urticae	Rubus fruticosus	NA	Illumina	2022	This study
782	London	Mile End Park, North	Mummy	Rubus_Plate3_31	2022-05-25	Amphorophora rubi	Aphidius urticae	Rubus fruticosus	NA	Illumina	2022	This study
783	London	Mile End Park, North	Mummy	Rubus_Plate3_32	2022-05-25	Amphorophora rubi	Aphidius urticae	Rubus fruticosus	NA	Illumina	2022	This study
784	London	Mile End Park, North	Mummy	Rubus_Plate3_33	2022-05-25	Amphorophora rubi	Aphidius urticae	Rubus fruticosus	NA	Illumina	2022	This study
785	London	Mile End Park, North	Mummy	Rubus_Plate3_34	2022-05-25	Amphorophora rubi	Aphidius urticae	Rubus fruticosus	NA	Illumina	2022	This study
786	London	Mile End Park, North	Mummy	Rubus_Plate3_35	2022-05-25	Amphorophora rubi	Aphidius urticae	Rubus fruticosus	NA	Illumina	2022	This study
787	London	Parkland Walk	Mummy	Rubus_Plate3_37	2022-05-25	Amphorophora rubi	Aphidius urticae	Rubus fruticosus	NA	Illumina	2022	This study
788	London	Parkland Walk	Mummy	Rubus_Plate3_38	2022-05-26	Amphorophora rubi	Aphidius urticae	Rubus fruticosus	NA	Illumina	2022	This study
789	London	Parkland Walk	Mummy	Rubus_Plate3_39	2022-05-26	Amphorophora rubi	Aphidius urticae	Rubus fruticosus	NA	Illumina	2022	This study
790	London	Queen Elizabeth Olympic Park	Mummy	Rubus_Plate3_4	2022-05-25	Amphorophora rubi	Aphidius urticae	Rubus fruticosus	NA	Illumina	2022	This study
791	London	Parkland Walk	Mummy	Rubus_Plate3_40	2022-05-26	Amphorophora rubi	Aphidius urticae	Rubus fruticosus	NA	Illumina	2022	This study
792	London	Parkland Walk	Mummy	Rubus_Plate3_41	2022-05-26	Amphorophora rubi	Aphidius urticae	Rubus fruticosus	NA	Illumina	2022	This study
793	London	Parkland Walk	Mummy	Rubus_Plate3_42	2022-05-26	Amphorophora rubi	Aphidius urticae	Rubus fruticosus	NA	Illumina	2022	This study
794	London	Parkland Walk	Mummy	Rubus_Plate3_43	2022-05-26	Amphorophora rubi	Aphidius urticae	Rubus fruticosus	NA	Illumina	2022	This study
795	London	Parkland Walk	Mummy	Rubus_Plate3_44	2022-05-26	Amphorophora rubi	Aphidius urticae	Rubus fruticosus	NA	Illumina	2022	This study
796	London	Parkland Walk	Mummy	Rubus_Plate3_45	2022-05-26	Amphorophora rubi	Aphidius urticae	Rubus fruticosus	NA	Illumina	2022	This study
797	London	Parkland Walk	Mummy	Rubus_Plate3_46	2022-05-26	Amphorophora rubi	Aphidius urticae	Rubus fruticosus	NA	Illumina	2022	This study
798	London	Parkland Walk	Mummy	Rubus_Plate3_47	2022-05-26	Amphorophora rubi	Aphidius urticae	Rubus fruticosus	NA	Illumina	2022	This study
799	London	Wennington Park	Mummy	Rubus_Plate3_49	2022-05-26	Amphorophora rubi	Aphidius urticae	Rubus fruticosus	NA	Illumina	2022	This study
800	London	Queen Elizabeth Olympic Park	Mummy	Rubus_Plate3_5	2022-05-25	Amphorophora rubi	Aphidius urticae	Rubus fruticosus	NA	Illumina	2022	This study
801	London	Parkland Walk	Mummy	Rubus_Plate3_50	2022-05-27	Amphorophora rubi	Aphidius urticae	Rubus fruticosus	NA	Illumina	2022	This study
802	London	Parkland Walk	Mummy	Rubus_Plate3_51	2022-05-27	Amphorophora rubi	Aphidius urticae	Rubus fruticosus	NA	Illumina	2022	This study
803	London	Parkland Walk	Mummy	Rubus_Plate3_52	2022-05-27	Amphorophora rubi	Aphidius urticae	Rubus fruticosus	NA	Illumina	2022	This study
804	London	Parkland Walk	Mummy	Rubus_Plate3_53	2022-05-27	Macrosiphum funestum	Aphidius rosae	Rubus fruticosus	N_2_65	Illumina	2022	This study
805	London	Parkland Walk	Mummy	Rubus_Plate3_55	2022-05-27	Macrosiphum funestum	Aphidius rosae	Rubus fruticosus	N_2_65	Illumina	2022	This study
806	London	Parkland Walk	Mummy	Rubus_Plate3_56	2022-05-27	Amphorophora rubi	Aphidius urticae	Rubus fruticosus	NA	Illumina	2022	This study
807	London	Parkland Walk	Mummy	Rubus_Plate3_57	2022-05-27	Macrosiphum funestum	Aphidius rosae	Rubus fruticosus	NA	Illumina	2022	This study
808	London	Mile End Park, North	Mummy	Rubus_Plate3_58	2022-05-29	Amphorophora rubi	Aphidius urticae	Rubus fruticosus	231	Illumina	2022	This study
809	London	Mile End Park, North	Mummy	Rubus_Plate3_59	2022-05-29	Amphorophora rubi	Aphidius urticae	Rubus fruticosus	NA	Illumina	2022	This study
810	London	Queen Elizabeth Olympic Park	Mummy	Rubus_Plate3_6	2022-05-25	Amphorophora rubi	Aphidius urticae	Rubus fruticosus	NA	Illumina	2022	This study
811	London	Mile End Park, North	Mummy	Rubus_Plate3_60	2022-05-29	Amphorophora rubi	Aphidius urticae	Rubus fruticosus	NA	Illumina	2022	This study
812	London	Mile End Park, North	Mummy	Rubus_Plate3_61	2022-05-29	Amphorophora rubi	Aphidius urticae	Rubus fruticosus	NA	Illumina	2022	This study
813	London	Mile End Park, North	Mummy	Rubus_Plate3_62	2022-05-29	Amphorophora rubi	Aphidius urticae	Rubus fruticosus	231	Illumina	2022	This study
814	London	Queen Mary Campus, Mile end	Mummy	Rubus_Plate3_63	2022-05-29	Aphis fabae	Lysiphlebus fabarum	Rubus fruticosus	NA	Illumina	2022	This study
815	London	Queen Mary Campus, Mile end	Mummy	Rubus_Plate3_64	2022-05-29	Aphis fabae	Lysiphlebus testaceipes	Rubus fruticosus	NA	Illumina	2022	This study
816	London	Queen Mary Campus, Mile end	Mummy	Rubus_Plate3_65	2022-05-29	Aphis fabae	Lysiphlebus testaceipes	Rubus fruticosus	NA	Illumina	2022	This study
817	London	Wanpstead Park	Mummy	Rubus_Plate3_66	2022-05-29	Aphis fabae	Lysiphlebus fabarum	Rubus fruticosus	NA	Illumina	2022	This study
818	London	Wanpstead Park	Mummy	Rubus_Plate3_67	2022-05-29	Aphis fabae	Lysiphlebus fabarum	Rubus fruticosus	NA	Illumina	2022	This study
819	London	Wanpstead Park	Mummy	Rubus_Plate3_68	2022-05-29	Aphis fabae	Lysiphlebus fabarum	Rubus fruticosus	NA	Illumina	2022	This study
820	London	Wanpstead Park	Mummy	Rubus_Plate3_69	2022-05-29	Aphis fabae	Lysiphlebus fabarum	Rubus fruticosus	NA	Illumina	2022	This study
821	London	Queen Elizabeth Olympic Park	Mummy	Rubus_Plate3_7	2022-05-25	Amphorophora rubi	Aphidius urticae	Rubus fruticosus	NA	Illumina	2022	This study
822	London	Wanpstead Park	Mummy	Rubus_Plate3_70	2022-05-29	Aphis fabae	Lysiphlebus fabarum	Rubus fruticosus	231	Illumina	2022	This study
823	London	Queen Mary Campus, Mile end	Mummy	Rubus_Plate3_71	2022-05-29	Aphis fabae	Lysiphlebus testaceipes	Rubus fruticosus	NA	Illumina	2022	This study
824	London	Queen Mary Campus, Mile end	Mummy	Rubus_Plate3_72	2022-05-29	Aphis fabae	Lysiphlebus testaceipes	Rubus fruticosus	NA	Illumina	2022	This study
825	London	Queen Mary Campus, Mile end	Mummy	Rubus_Plate3_73	2022-05-29	Amphorophora rubi	Aphidius urticae	Rubus fruticosus	2578	Illumina	2022	This study
826	London	Queen Mary Campus, Mile end	Mummy	Rubus_Plate3_74	2022-05-29	Aphis fabae	Lysiphlebus fabarum	Rubus fruticosus	NA	Illumina	2022	This study
827	London	Parkland Walk	Mummy	Rubus_Plate3_77	2022-06-01	Amphorophora rubi	Aphidius urticae	Rubus fruticosus	NA	Illumina	2022	This study
828	London	Mile End Park, North	Mummy	Rubus_Plate3_79	2022-06-01	Amphorophora rubi	Aphidius sp. 23	Rubus fruticosus	NA	Illumina	2022	This study
829	London	Parkland Walk	Mummy	Rubus_Plate3_8	2022-05-25	Amphorophora rubi	Aphidius urticae	Rubus fruticosus	NA	Illumina	2022	This study
830	London	Parkland Walk	Mummy	Rubus_Plate3_81	2022-06-01	Amphorophora rubi	Aphidius urticae	Rubus fruticosus	NA	Illumina	2022	This study
831	London	Parkland Walk	Mummy	Rubus_Plate3_82	2022-06-01	Amphorophora rubi	Aphidius urticae	Rubus fruticosus	NA	Illumina	2022	This study
832	London	Parkland Walk	Mummy	Rubus_Plate3_83	2022-06-01	Amphorophora rubi	Aphidius urticae	Rubus fruticosus	NA	Illumina	2022	This study
833	London	Wanpstead Park	Mummy	Rubus_Plate3_84	2022-06-01	Amphorophora rubi	Aphidius urticae	Rubus fruticosus	NA	Illumina	2022	This study
834	London	Wanpstead Park	Mummy	Rubus_Plate3_85	2022-06-01	Amphorophora rubi	Aphidius urticae	Rubus fruticosus	NA	Illumina	2022	This study
835	London	Parkland Walk	Mummy	Rubus_Plate3_86	2022-06-01	Amphorophora rubi	Aphidius urticae	Rubus fruticosus	NA	Illumina	2022	This study
836	London	Mile End Park, South	Mummy	Rubus_Plate3_87	2022-06-01	Amphorophora rubi	Aphidius urticae	Rubus fruticosus	NA	Illumina	2022	This study
837	London	Parkland Walk	Mummy	Rubus_Plate3_88	2022-06-01	Amphorophora rubi	Aphidius urticae	Rubus fruticosus	NA	Illumina	2022	This study
838	London	Parkland Walk	Mummy	Rubus_Plate3_89	2022-06-01	Amphorophora rubi	Aphidius urticae	Rubus fruticosus	NA	Illumina	2022	This study
839	London	Parkland Walk	Mummy	Rubus_Plate3_9	2022-05-25	Amphorophora rubi	Aphidius urticae	Rubus fruticosus	NA	Illumina	2022	This study
840	London	Parkland Walk	Mummy	Rubus_Plate3_90	2022-06-01	Amphorophora rubi	Aphidius urticae	Rubus fruticosus	NA	Illumina	2022	This study
841	London	Mile End Park, North	Mummy	Rubus_Plate3_91	2022-06-01	Amphorophora rubi	Aphidius urticae	Rubus fruticosus	NA	Illumina	2022	This study
842	London	Mile End Park, North	Mummy	Rubus_Plate3_92	2022-06-01	Amphorophora rubi	Aphidius urticae	Rubus fruticosus	NA	Illumina	2022	This study
843	London	Parkland Walk	Mummy	Rubus_Plate3_93	2022-06-01	Amphorophora rubi	Aphidius urticae	Rubus fruticosus	NA	Illumina	2022	This study
844	London	Parkland Walk	Mummy	Rubus_Plate3_94	2022-06-01	Macrosiphum funestum	Aphidius rosae	Rubus fruticosus	NA	Illumina	2022	This study
845	London	Parkland Walk	Mummy	Rumex_5_29	2022-05-19	Aphis fabae	Lysiphlebus testaceipes	Rumex sp.	NA	Illumina	2022	This study
846	London	Parkland Walk	Mummy	Rumex_5_30	2022-05-19	Aphis fabae	Lysiphlebus testaceipes	Rumex sp.	NA	Illumina	2022	This study
847	London	Queen Elizabeth Olympic Park	Mummy	Rumex_5_31	2022-05-25	Aphis fabae	Lysiphlebus fabarum	Rumex sp.	5032	Illumina	2022	This study
848	London	Queen Elizabeth Olympic Park	Mummy	Rumex_5_32	2022-05-25	Aphis fabae	Lysiphlebus fabarum	Rumex sp.	5032	Illumina	2022	This study
849	London	Mile End Park, South	Mummy	Rumex_5_33	2022-05-25	Aphis fabae	Lysiphlebus testaceipes	Rumex sp.	NA	Illumina	2022	This study
850	London	Mile End Park, North	Mummy	Rumex_5_34	2022-05-25	Aphis fabae	Lysiphlebus testaceipes	Rumex sp.	NA	Illumina	2022	This study
851	London	Mile End Park, North	Mummy	Rumex_5_37	2022-05-29	Aphis fabae	Lysiphlebus testaceipes	Rumex sp.	NA	Illumina	2022	This study
852	London	Mile End Park, North	Mummy	Rumex_5_39	2022-05-29	Aphis fabae	Lysiphlebus testaceipes	Rumex sp.	NA	Illumina	2022	This study
853	London	Mile End Park, North	Mummy	Rumex_5_41	2022-05-29	Aphis fabae	Lysiphlebus testaceipes	Rumex sp.	NA	Illumina	2022	This study
854	London	Queen Elizabeth Olympic Park	Mummy	Rumex_5_42	2022-06-01	Aphis fabae	Lysiphlebus fabarum	Rumex sp.	NA	Illumina	2022	This study
855	London	Mile End Park, North	Mummy	Rumex_5_43	2022-06-01	Aphis fabae	Lysiphlebus testaceipes	Rumex sp.	NA	Illumina	2022	This study
856	London	Mile End Park, North	Mummy	Rumex_5_44	2022-06-01	Aphis fabae	Lysiphlebus fabarum	Rumex sp.	NA	Illumina	2022	This study
857	London	Mile End Park, North	Mummy	Rumex_5_45	2022-06-01	Aphis fabae	Lysiphlebus fabarum	Rumex sp.	NA	Illumina	2022	This study
858	London	Mile End Park, North	Mummy	Rumex_5_46	2022-06-01	Aphis fabae	Lysiphlebus fabarum	Rumex sp.	NA	Illumina	2022	This study
859	London	Mile End Park, North	Mummy	Rumex_5_47	2022-06-01	Aphis fabae	Lysiphlebus fabarum	Rumex sp.	NA	Illumina	2022	This study
860	London	Wanpstead Park	Mummy	Rumex_5_48	2022-06-01	Aphis fabae	Aphidius ervi	Rumex sp.	NA	Illumina	2022	This study
861	London	Mile End Park, South	Mummy	Rumex_5_49	2022-06-01	Aphis fabae	Lysiphlebus testaceipes	Rumex sp.	93	Illumina	2022	This study
862	London	Mile End Park, South	Mummy	Rumex_5_50	2022-06-01	Aphis fabae	Lysiphlebus testaceipes	Rumex sp.	NA	Illumina	2022	This study
863	London	Mile End Park, South	Mummy	Rumex_5_51	2022-06-01	Aphis fabae	Lysiphlebus testaceipes	Rumex sp.	NA	Illumina	2022	This study
864	London	Mile End Park, South	Mummy	Rumex_5_52	2022-06-01	Aphis fabae	Lysiphlebus testaceipes	Rumex sp.	N_P4_6	Illumina	2022	This study
865	London	Mile End Park, South	Mummy	Rumex_5_53	2022-06-01	Aphis fabae	Lysiphlebus testaceipes	Rumex sp.	NA	Illumina	2022	This study
866	London	Mile End Park, South	Mummy	Rumex_5_54	2022-06-01	Aphis fabae	Lysiphlebus testaceipes	Rumex sp.	NA	Illumina	2022	This study
867	London	Mile End Park, South	Mummy	Rumex_5_55	2022-06-01	Aphis fabae	Lysiphlebus testaceipes	Rumex sp.	NA	Illumina	2022	This study
868	London	Mile End Park, South	Mummy	Rumex_5_56	2022-06-01	Aphis fabae	Lysiphlebus testaceipes	Rumex sp.	NA	Illumina	2022	This study
869	London	Mile End Park, South	Mummy	Rumex_5_57	2022-06-04	Aphis fabae	Lysiphlebus testaceipes	Rumex sp.	NA	Illumina	2022	This study
870	London	Mile End Park, South	Mummy	Rumex_5_58	2022-06-04	Aphis fabae	Lysiphlebus testaceipes	Rumex sp.	NA	Illumina	2022	This study
871	London	Mile End Park, South	Mummy	Rumex_5_59	2022-06-04	Aphis fabae	Lysiphlebus fabarum	Rumex sp.	NA	Illumina	2022	This study
872	London	Mile End Park, South	Mummy	Rumex_5_61	2022-06-08	Aphis fabae	Lysiphlebus testaceipes	Rumex sp.	NA	Illumina	2022	This study
873	London	Mile End Park, South	Mummy	Rumex_5_62	2022-06-08	Aphis fabae	Lysiphlebus testaceipes	Rumex sp.	NA	Illumina	2022	This study
874	London	Mile End Park, South	Mummy	Rumex_5_63	2022-06-08	Aphis fabae	Lysiphlebus testaceipes	Rumex sp.	NA	Illumina	2022	This study
875	London	Mile End Park, South	Mummy	Rumex_5_64	2022-06-08	Aphis fabae	Lysiphlebus testaceipes	Rumex sp.	NA	Illumina	2022	This study
876	London	Mile End Park, South	Mummy	Rumex_Plate4_1	2022-06-08	Aphis fabae	Lysiphlebus testaceipes	Rumex sp.	NA	Illumina	2022	This study
877	London	Mile End Park, South	Mummy	Rumex_Plate4_2	2022-06-09	Aphis fabae	Lysiphlebus testaceipes	Rumex sp.	NA	Illumina	2022	This study
878	London	Mile End Park, South	Mummy	Rumex_Plate4_3	2022-06-09	Aphis fabae	Lysiphlebus testaceipes	Rumex sp.	NA	Illumina	2022	This study
879	London	Mile End Park, South	Mummy	Rumex_Plate4_4	2022-06-09	Aphis fabae	Lysiphlebus testaceipes	Rumex sp.	NA	Illumina	2022	This study
880	London	Mile End Park, South	Mummy	Rumex_Plate4_5	2022-06-09	Aphis fabae	Lysiphlebus testaceipes	Rumex sp.	NA	Illumina	2022	This study
881	London	Mile End Park, South	Mummy	Rumex_Plate4_6	2022-06-13	Aphis fabae	Lysiphlebus testaceipes	Rumex sp.	N_P4_6	Illumina	2022	This study
882	London	Mile End Park, South	Mummy	Rumex_Plate4_7	2022-06-13	Aphis fabae	Lysiphlebus testaceipes	Rumex sp.	NA	Illumina	2022	This study
883	London	Mile End Park, South	Mummy	Rumex_Plate4_9	2022-06-15	Aphis fabae	Lysiphlebus testaceipes	Rumex sp.	N_P4_6	Illumina	2022	This study
884	London	Longnor Road	Mummy	Sonchus_3_1	2022-05-19	Uroleucon sonchi	Praon volucre clade1	Sonchus asper	NA	Illumina	2022	This study
885	London	Longnor Road	Mummy	Sonchus_3_10	2022-05-19	Uroleucon sonchi	Praon sp. 37	Sonchus asper	NA	Illumina	2022	This study
886	London	Longnor Road	Mummy	Sonchus_3_11	2022-05-19	Macrosiphum euphorbiae	Aphidius sonchi	Sonchus asper	NA	Illumina	2022	This study
887	London	Longnor Road	Mummy	Sonchus_3_12	2022-05-19	Uroleucon sonchi	Praon sp. 37	Sonchus asper	NA	Illumina	2022	This study
888	London	Longnor Road	Mummy	Sonchus_3_13	2022-05-19	Uroleucon sonchi	Aphidius matricariae	Sonchus asper	NA	Illumina	2022	This study
889	London	Longnor Road	Mummy	Sonchus_3_14	2022-05-19	Uroleucon sonchi	Praon sp. 37	Sonchus asper	NA	Illumina	2022	This study
890	London	Queen Mary Campus, Mile end	Mummy	Sonchus_3_15	2022-05-19	Uroleucon sonchi	Aphidius funebris	Sonchus asper	NA	Illumina	2022	This study
891	London	Queen Mary Campus, Mile end	Mummy	Sonchus_3_16	2022-05-19	Uroleucon sonchi	Aphidius matricariae	Sonchus asper	NA	Illumina	2022	This study
892	London	Queen Mary Campus, Mile end	Mummy	Sonchus_3_17	2022-05-19	Uroleucon sonchi	Aphidius funebris	Sonchus asper	NA	Illumina	2022	This study
893	London	Wennington Park	Mummy	Sonchus_3_19	2022-05-23	Hyperomyzus lactucae	Aphidius sonchi	Sonchus asper	NA	Illumina	2022	This study
894	London	Queen Mary Campus, Mile end	Mummy	Sonchus_3_2	2022-05-19	Uroleucon sonchi	Aphidius funebris	Sonchus asper	NA	Illumina	2022	This study
895	London	Parkland Walk	Mummy	Sonchus_3_20	2022-05-25	Hyperomyzus lactucae	Aphidius sonchi	Sonchus asper	2611	Illumina	2022	This study
896	London	Parkland Walk	Mummy	Sonchus_3_21	2022-05-25	Hyperomyzus lactucae	Aphidius sonchi	Sonchus asper	NA	Illumina	2022	This study
897	London	Parkland Walk	Mummy	Sonchus_3_22	2022-05-25	Hyperomyzus lactucae	Aphidius sonchi	Sonchus asper	NA	Illumina	2022	This study
898	London	Parkland Walk	Mummy	Sonchus_3_25	2022-05-25	Hyperomyzus lactucae	Aphidius sonchi	Sonchus asper	NA	Illumina	2022	This study
899	London	Parkland Walk	Mummy	Sonchus_3_28	2022-05-26	Hyperomyzus lactucae	Aphidius sonchi	Sonchus asper	NA	Illumina	2022	This study
900	London	Queen Mary Campus, Mile end	Mummy	Sonchus_3_3	2022-05-19	Uroleucon sonchi	Aphidius funebris	Sonchus asper	NA	Illumina	2022	This study
901	London	Parkland Walk	Mummy	Sonchus_3_30	2022-05-26	Hyperomyzus lactucae	Aphidius sonchi	Sonchus asper	NA	Illumina	2022	This study
902	London	Parkland Walk	Mummy	Sonchus_3_31	2022-05-26	Hyperomyzus lactucae	Aphidius sonchi	Sonchus asper	NA	Illumina	2022	This study
903	London	Parkland Walk	Mummy	Sonchus_3_32	2022-05-26	Hyperomyzus lactucae	Aphidius sonchi	Sonchus asper	NA	Illumina	2022	This study
904	London	Parkland Walk	Mummy	Sonchus_3_33	2022-05-26	Hyperomyzus lactucae	Aphidius sonchi	Sonchus asper	NA	Illumina	2022	This study
905	London	Parkland Walk	Mummy	Sonchus_3_34	2022-05-26	Hyperomyzus lactucae	Aphidius sonchi	Sonchus asper	NA	Illumina	2022	This study
906	London	Parkland Walk	Mummy	Sonchus_3_35	2022-05-26	Hyperomyzus lactucae	Aphidius sonchi	Sonchus asper	NA	Illumina	2022	This study
907	London	Parkland Walk	Mummy	Sonchus_3_36	2022-05-26	Hyperomyzus lactucae	Aphidius sonchi	Sonchus asper	NA	Illumina	2022	This study
908	London	Parkland Walk	Mummy	Rumex_3_37	2022-05-26	Aphis fabae	Aphidius sonchi	Rumex sp.	NA	Illumina	2022	This study
909	London	Parkland Walk	Mummy	Sonchus_3_38	2022-05-26	Hyperomyzus lactucae	Aphidius sonchi	Sonchus asper	NA	Illumina	2022	This study
910	London	Parkland Walk	Mummy	Sonchus_3_39	2022-05-26	Hyperomyzus lactucae	Aphidius sonchi	Sonchus asper	NA	Illumina	2022	This study
911	London	Queen Mary Campus, Mile end	Mummy	Sonchus_3_4	2022-05-19	Uroleucon sonchi	Aphidius funebris	Sonchus asper	NA	Illumina	2022	This study
912	London	Parkland Walk	Mummy	Sonchus_3_40	2022-05-26	Hyperomyzus lactucae	Aphidius sonchi	Sonchus asper	NA	Illumina	2022	This study
913	London	Parkland Walk	Mummy	Sonchus_3_42	2022-05-26	Hyperomyzus lactucae	Aphidius sonchi	Sonchus asper	NA	Illumina	2022	This study
914	London	Parkland Walk	Mummy	Sonchus_3_43	2022-05-26	Hyperomyzus lactucae	Aphidius sonchi	Sonchus asper	NA	Illumina	2022	This study
915	London	Parkland Walk	Mummy	Sonchus_3_44	2022-05-26	Hyperomyzus lactucae	Aphidius sonchi	Sonchus asper	2184	Illumina	2022	This study
916	London	Queen Elizabeth Olympic Park	Mummy	Rumex_3_45	2022-05-27	Aphis fabae	Aphidius matricariae	Rumex sp.	NA	Illumina	2022	This study
917	London	Queen Elizabeth Olympic Park	Mummy	Sonchus_3_46	2022-05-27	Uroleucon sonchi	Aphidius sonchi	Sonchus asper	NA	Illumina	2022	This study
918	London	Wennington Park	Mummy	Sonchus_3_47	2022-05-29	Hyperomyzus lactucae	Aphidius sonchi	Sonchus asper	93	Illumina	2022	This study
919	London	Queen Mary Campus, Mile end	Mummy	Sonchus_3_5	2022-05-19	Uroleucon sonchi	Aphidius funebris	Sonchus asper	NA	Illumina	2022	This study
920	London	Parkland Walk	Mummy	Sonchus_3_52	2022-06-01	Hyperomyzus lactucae	Aphidius sonchi	Sonchus asper	NA	Illumina	2022	This study
921	London	Queen Elizabeth Olympic Park	Mummy	Sonchus_3_53	2022-06-01	Hyperomyzus lactucae	Aphidius sonchi	Sonchus asper	2184	Illumina	2022	This study
922	London	Parkland Walk	Mummy	Sonchus_3_55	2022-06-01	Hyperomyzus lactucae	Aphidius sonchi	Sonchus asper	2184	Illumina	2022	This study
923	London	Queen Elizabeth Olympic Park	Mummy	Sonchus_3_56	2022-06-01	Uroleucon sonchi	Aphidius funebris	Sonchus asper	NA	Illumina	2022	This study
924	London	Queen Elizabeth Olympic Park	Mummy	Sonchus_3_57	2022-06-01	Uroleucon sonchi	Aphidius funebris	Sonchus asper	NA	Illumina	2022	This study
925	London	Parkland Walk	Mummy	Sonchus_3_58	2022-06-01	Macrosiphum euphorbiae	Praon sp. 37	Sonchus asper	NA	Illumina	2022	This study
926	London	Queen Elizabeth Olympic Park	Mummy	Sonchus_3_59	2022-06-01	Hyperomyzus lactucae	Aphidius sonchi	Sonchus asper	NA	Illumina	2022	This study
927	London	Longnor Road	Mummy	Sonchus_3_6	2022-05-19	Macrosiphum euphorbiae	Praon sp. 37	Sonchus asper	NA	Illumina	2022	This study
928	London	Queen Elizabeth Olympic Park	Mummy	Sonchus_3_60	2022-06-01	Hyperomyzus lactucae	Aphidius sonchi	Sonchus asper	NA	Illumina	2022	This study
929	London	Queen Elizabeth Olympic Park	Mummy	Sonchus_3_61	2022-06-01	Hyperomyzus lactucae	Aphidius sonchi	Sonchus asper	990	Illumina	2022	This study
930	London	Queen Elizabeth Olympic Park	Mummy	Sonchus_3_62	2022-06-01	Hyperomyzus lactucae	Aphidius sonchi	Sonchus asper	990	Illumina	2022	This study
931	London	Queen Elizabeth Olympic Park	Mummy	Sonchus_3_63	2022-06-01	Uroleucon sonchi	Aphidius funebris	Sonchus asper	NA	Illumina	2022	This study
932	London	Queen Elizabeth Olympic Park	Mummy	Sonchus_3_64	2022-06-01	Uroleucon sonchi	Aphidius funebris	Sonchus asper	NA	Illumina	2022	This study
933	London	Queen Elizabeth Olympic Park	Mummy	Sonchus_3_65	2022-06-01	Uroleucon sonchi	Aphidius funebris	Sonchus asper	NA	Illumina	2022	This study
934	London	Queen Elizabeth Olympic Park	Mummy	Sonchus_3_66	2022-06-01	Uroleucon sonchi	Aphidius funebris	Sonchus asper	NA	Illumina	2022	This study
935	London	Longnor Road	Mummy	Sonchus_3_68	2022-06-04	Hyperomyzus lactucae	Aphidius sonchi	Sonchus asper	2184	Illumina	2022	This study
936	London	Longnor Road	Mummy	Sonchus_3_69	2022-06-04	Hyperomyzus lactucae	Praon sp. 37	Sonchus asper	NA	Illumina	2022	This study
937	London	Longnor Road	Mummy	Sonchus_3_7	2022-05-19	Hyperomyzus lactucae	Praon sp. 37	Sonchus asper	2184	Illumina	2022	This study
938	London	Longnor Road	Mummy	Sonchus_3_71	2022-06-04	Hyperomyzus lactucae	Praon sp. 37	Sonchus asper	2611	Illumina	2022	This study
939	London	Longnor Road	Mummy	Sonchus_3_72	2022-06-04	Hyperomyzus lactucae	Praon sp. 37	Sonchus asper	2184	Illumina	2022	This study
940	London	Longnor Road	Mummy	Sonchus_3_74	2022-06-04	Hyperomyzus lactucae	Praon sp. 37	Sonchus asper	2184	Illumina	2022	This study
941	London	Longnor Road	Mummy	Sonchus_3_75	2022-06-04	Hyperomyzus lactucae	Praon sp. 37	Sonchus asper	2184	Illumina	2022	This study
942	London	Longnor Road	Mummy	Sonchus_3_76	2022-06-04	Hyperomyzus lactucae	Praon sp. 37	Sonchus asper	NA	Illumina	2022	This study
943	London	Queen Elizabeth Olympic Park	Mummy	Sonchus_3_77	2022-06-06	Uroleucon sonchi	Aphidius funebris	Sonchus asper	NA	Illumina	2022	This study
944	London	Queen Elizabeth Olympic Park	Mummy	Sonchus_3_78	2022-06-08	Uroleucon sonchi	Aphidius funebris	Sonchus asper	NA	Illumina	2022	This study
945	London	Parkland Walk	Mummy	Sonchus_3_79	2022-06-27	Hyperomyzus lactucae	Praon sp. 37	Sonchus asper	2611	Illumina	2022	This study
946	London	Longnor Road	Mummy	Sonchus_3_8	2022-05-19	Macrosiphum euphorbiae	Praon volucre clade1	Sonchus asper	NA	Illumina	2022	This study
947	London	Parkland Walk	Mummy	Sonchus_3_80	2022-06-27	Hyperomyzus lactucae	Aphidius sonchi	Sonchus asper	2611	Illumina	2022	This study
948	London	Parkland Walk	Mummy	Sonchus_3_81	2022-06-30	Hyperomyzus lactucae	Praon sp. 37	Sonchus asper	2184	Illumina	2022	This study
949	London	Longnor Road	Mummy	Sonchus_3_9	2022-05-19	Macrosiphum euphorbiae	Praon volucre clade1	Sonchus asper	NA	Illumina	2022	This study
950	London	Parkland Walk	Mummy	Sonchus_4_1	2022-06-30	Hyperomyzus lactucae	Praon sp. 37	Sonchus asper	2611	Illumina	2022	This study
951	London	Parkland Walk	Mummy	Sonchus_4_2	2022-07-04	Hyperomyzus lactucae	Praon sp. 37	Sonchus asper	2611	Illumina	2022	This study
952	London	Parkland Walk	Mummy	Sycamore_Plate4_11	2022-05-19	Periphyllus testudinaceus	Trioxys sp. 176	Acer pseudoplatanus	NA	Illumina	2022	This study
953	London	Parkland Walk	Mummy	Sycamore_Plate4_12	2022-05-19	Drepanosiphum platanoidis	Aphelinus sp. 8	Acer pseudoplatanus	NA	Illumina	2022	This study
954	London	Parkland Walk	Mummy	Sycamore_Plate4_13	2022-05-19	Drepanosiphum platanoidis	Aphelinus sp. 8	Acer pseudoplatanus	NA	Illumina	2022	This study
955	London	Parkland Walk	Mummy	Sycamore_Plate4_16	2022-05-19	Drepanosiphum platanoidis	Trioxys sp. 39	Acer pseudoplatanus	NA	Illumina	2022	This study
956	London	Parkland Walk	Mummy	Sycamore_Plate4_17	2022-05-19	Drepanosiphum platanoidis	Aphelinus sp. 8	Acer pseudoplatanus	NA	Illumina	2022	This study
957	London	Parkland Walk	Mummy	Sycamore_Plate4_18	2022-05-19	Drepanosiphum platanoidis	Aphelinus sp. 8	Acer pseudoplatanus	NA	Illumina	2022	This study
958	London	Parkland Walk	Mummy	Sycamore_Plate4_19	2022-05-19	Drepanosiphum platanoidis	Falciconus pseudoplatani	Acer pseudoplatanus	NA	Illumina	2022	This study
959	London	Parkland Walk	Mummy	Sycamore_Plate4_20	2022-05-19	Drepanosiphum platanoidis	Aphelinus sp. 8	Acer pseudoplatanus	NA	Illumina	2022	This study
960	London	Parkland Walk	Mummy	Sycamore_Plate4_21	2022-05-19	Drepanosiphum platanoidis	Aphelinus sp. 8	Acer pseudoplatanus	NA	Illumina	2022	This study
961	London	Parkland Walk	Mummy	Sycamore_Plate4_22	2022-05-19	Drepanosiphum platanoidis	Falciconus pseudoplatani	Acer pseudoplatanus	NA	Illumina	2022	This study
962	London	Parkland Walk	Mummy	Sycamore_Plate4_23	2022-05-19	Drepanosiphum platanoidis	Aphelinus sp. 8	Acer pseudoplatanus	NA	Illumina	2022	This study
963	London	Parkland Walk	Mummy	Sycamore_Plate4_26	2022-05-19	Drepanosiphum platanoidis	Aphelinus sp. 8	Acer pseudoplatanus	NA	Illumina	2022	This study
964	London	Parkland Walk	Mummy	Sycamore_Plate4_27	2022-05-19	Drepanosiphum platanoidis	Aphelinus sp. 8	Acer pseudoplatanus	NA	Illumina	2022	This study
965	London	Parkland Walk	Mummy	Sycamore_Plate4_28	2022-05-19	Drepanosiphum platanoidis	Aphelinus sp. 8	Acer pseudoplatanus	NA	Illumina	2022	This study
966	London	Parkland Walk	Mummy	Sycamore_Plate4_30	2022-05-19	Drepanosiphum platanoidis	Aphelinus sp. 8	Acer pseudoplatanus	NA	Illumina	2022	This study
967	London	Parkland Walk	Mummy	Sycamore_Plate4_31	2022-05-19	Drepanosiphum platanoidis	Aphelinus sp. 8	Acer pseudoplatanus	3467	Illumina	2022	This study
968	London	Parkland Walk	Mummy	Sycamore_Plate4_32	2022-05-19	Drepanosiphum platanoidis	Aphelinus sp. 8	Acer pseudoplatanus	3467	Illumina	2022	This study
969	London	Parkland Walk	Mummy	Sycamore_Plate4_35	2022-05-19	Drepanosiphum platanoidis	Aphelinus sp. 8	Acer pseudoplatanus	NA	Illumina	2022	This study
970	London	Parkland Walk	Mummy	Sycamore_Plate4_36	2022-05-19	Drepanosiphum platanoidis	Aphelinus sp. 8	Acer pseudoplatanus	NA	Illumina	2022	This study
971	London	Parkland Walk	Mummy	Sycamore_Plate4_37	2022-05-19	Drepanosiphum platanoidis	Aphelinus sp. 8	Acer pseudoplatanus	NA	Illumina	2022	This study
972	London	Parkland Walk	Mummy	Sycamore_Plate4_38	2022-05-19	Drepanosiphum platanoidis	Aphelinus sp. 8	Acer pseudoplatanus	NA	Illumina	2022	This study
973	London	Parkland Walk	Mummy	Sycamore_Plate4_39	2022-05-19	Drepanosiphum platanoidis	Aphelinus sp. 8	Acer pseudoplatanus	NA	Illumina	2022	This study
974	London	Parkland Walk	Mummy	Sycamore_Plate4_40	2022-05-19	Drepanosiphum platanoidis	Aphelinus sp. 8	Acer pseudoplatanus	NA	Illumina	2022	This study
975	London	Parkland Walk	Mummy	Sycamore_Plate4_41	2022-05-19	Drepanosiphum platanoidis	Aphelinus sp. 8	Acer pseudoplatanus	NA	Illumina	2022	This study
976	London	Parkland Walk	Mummy	Sycamore_Plate4_42	2022-05-19	Drepanosiphum platanoidis	Aphelinus sp. 8	Acer pseudoplatanus	NA	Illumina	2022	This study
977	London	Parkland Walk	Mummy	Sycamore_Plate4_43	2022-05-19	Drepanosiphum platanoidis	Aphelinus sp. 8	Acer pseudoplatanus	NA	Illumina	2022	This study
978	London	Parkland Walk	Mummy	Sycamore_Plate4_45	2022-05-19	Drepanosiphum platanoidis	Aphelinus sp. 8	Acer pseudoplatanus	NA	Illumina	2022	This study
979	London	Parkland Walk	Mummy	Sycamore_Plate4_46	2022-05-19	Drepanosiphum platanoidis	Aphelinus sp. 8	Acer pseudoplatanus	NA	Illumina	2022	This study
980	London	Parkland Walk	Mummy	Sycamore_Plate4_47	2022-05-19	Drepanosiphum platanoidis	Aphelinus sp. 8	Acer pseudoplatanus	NA	Illumina	2022	This study
981	London	Parkland Walk	Mummy	Sycamore_Plate4_48	2022-05-19	Drepanosiphum platanoidis	Falciconus pseudoplatani	Acer pseudoplatanus	NA	Illumina	2022	This study
982	London	Parkland Walk	Mummy	Sycamore_Plate4_49	2022-05-19	Drepanosiphum platanoidis	Trioxys sp. 39	Acer pseudoplatanus	NA	Illumina	2022	This study
983	London	Parkland Walk	Mummy	Sycamore_Plate4_50	2022-05-19	Drepanosiphum platanoidis	Aphelinus sp. 8	Acer pseudoplatanus	NA	Illumina	2022	This study
984	London	Parkland Walk	Mummy	Sycamore_Plate4_51	2022-05-19	Drepanosiphum platanoidis	Aphelinus sp. 8	Acer pseudoplatanus	3467	Illumina	2022	This study
985	London	Parkland Walk	Mummy	Sycamore_Plate4_52	2022-05-19	Drepanosiphum platanoidis	Aphelinus sp. 8	Acer pseudoplatanus	NA	Illumina	2022	This study
986	London	Parkland Walk	Mummy	Sycamore_Plate4_55	2022-05-19	Drepanosiphum platanoidis	Falciconus pseudoplatani	Acer pseudoplatanus	NA	Illumina	2022	This study
987	London	Parkland Walk	Mummy	Sycamore_Plate4_56	2022-05-19	Drepanosiphum platanoidis	Aphelinus sp. 8	Acer pseudoplatanus	NA	Illumina	2022	This study
988	London	Parkland Walk	Mummy	Sycamore_Plate4_57	2022-05-19	Drepanosiphum platanoidis	Aphelinus sp. 8	Acer pseudoplatanus	NA	Illumina	2022	This study
989	London	Parkland Walk	Mummy	Sycamore_Plate4_58	2022-05-19	Drepanosiphum platanoidis	Trioxys sp. 39	Acer pseudoplatanus	NA	Illumina	2022	This study
990	London	Parkland Walk	Mummy	Sycamore_Plate4_59	2022-05-19	Drepanosiphum platanoidis	Falciconus pseudoplatani	Acer pseudoplatanus	NA	Illumina	2022	This study
991	London	Parkland Walk	Mummy	Sycamore_Plate4_60	2022-05-19	Drepanosiphum platanoidis	Aphelinus sp. 8	Acer pseudoplatanus	NA	Illumina	2022	This study
992	London	Parkland Walk	Mummy	Sycamore_Plate4_61	2022-05-19	Drepanosiphum platanoidis	Aphelinus sp. 8	Acer pseudoplatanus	NA	Illumina	2022	This study
993	London	Parkland Walk	Mummy	Sycamore_Plate4_62	2022-05-19	Drepanosiphum platanoidis	Aphelinus sp. 8	Acer pseudoplatanus	NA	Illumina	2022	This study
994	London	Parkland Walk	Mummy	Sycamore_Plate4_63	2022-05-19	Drepanosiphum platanoidis	Aphelinus sp. 8	Acer pseudoplatanus	NA	Illumina	2022	This study
995	London	Parkland Walk	Mummy	Sycamore_Plate4_64	2022-05-19	Drepanosiphum platanoidis	Aphelinus sp. 8	Acer pseudoplatanus	NA	Illumina	2022	This study
996	London	Parkland Walk	Mummy	Sycamore_Plate4_65	2022-05-19	Drepanosiphum platanoidis	Aphelinus sp. 8	Acer pseudoplatanus	NA	Illumina	2022	This study
997	London	Wennington Park	Mummy	Sycamore_Plate4_66	2022-05-19	Periphyllus testudinaceus	Trioxys sp. 176	Acer pseudoplatanus	NA	Illumina	2022	This study
998	London	Mile End Road	Mummy	Sycamore_Plate4_67	2022-05-25	Drepanosiphum platanoidis	Aphelinus sp. 8	Acer pseudoplatanus	NA	Illumina	2022	This study
999	London	Wanpstead Park	Mummy	Sycamore_Plate4_68	2022-05-29	Drepanosiphum platanoidis	Aphelinus sp. 8	Acer pseudoplatanus	NA	Illumina	2022	This study
1000	London	Wanpstead Park	Mummy	Sycamore_Plate4_69	2022-05-29	Drepanosiphum platanoidis	Falciconus pseudoplatani	Acer pseudoplatanus	NA	Illumina	2022	This study
1001	London	Wanpstead Park	Mummy	Sycamore_Plate4_70	2022-05-29	Drepanosiphum platanoidis	Aphelinus sp. 8	Acer pseudoplatanus	NA	Illumina	2022	This study
1002	London	Wanpstead Park	Mummy	Sycamore_Plate4_71	2022-05-29	Drepanosiphum platanoidis	Aphelinus sp. 8	Acer pseudoplatanus	NA	Illumina	2022	This study
1003	London	Wanpstead Park	Mummy	Sycamore_Plate4_72	2022-05-29	Drepanosiphum platanoidis	Aphelinus sp. 8	Acer pseudoplatanus	NA	Illumina	2022	This study
1004	London	Wanpstead Park	Mummy	Sycamore_Plate4_74	2022-05-29	Drepanosiphum platanoidis	Aphelinus sp. 8	Acer pseudoplatanus	NA	Illumina	2022	This study
1005	London	Wanpstead Park	Mummy	Sycamore_Plate4_75	2022-05-29	Drepanosiphum platanoidis	Aphelinus sp. 8	Acer pseudoplatanus	NA	Illumina	2022	This study
1006	London	Wanpstead Park	Mummy	Sycamore_Plate4_76	2022-05-29	Drepanosiphum platanoidis	Aphelinus sp. 8	Acer pseudoplatanus	NA	Illumina	2022	This study
1007	London	Wanpstead Park	Mummy	Sycamore_Plate4_77	2022-05-29	Drepanosiphum platanoidis	Aphelinus sp. 8	Acer pseudoplatanus	3467	Illumina	2022	This study
1008	London	Wanpstead Park	Mummy	Sycamore_Plate4_78	2022-05-29	Drepanosiphum platanoidis	Aphelinus sp. 8	Acer pseudoplatanus	NA	Illumina	2022	This study
1009	London	Wanpstead Park	Mummy	Sycamore_Plate4_79	2022-05-29	Drepanosiphum platanoidis	Aphelinus sp. 8	Acer pseudoplatanus	3467	Illumina	2022	This study
1010	London	Wanpstead Park	Mummy	Sycamore_Plate4_80	2022-05-29	Drepanosiphum platanoidis	Aphelinus sp. 8	Acer pseudoplatanus	NA	Illumina	2022	This study
1011	London	Wanpstead Park	Mummy	Sycamore_Plate4_82	2022-05-29	Drepanosiphum platanoidis	Aphelinus sp. 8	Acer pseudoplatanus	NA	Illumina	2022	This study
1012	London	Wanpstead Park	Mummy	Sycamore_Plate4_83	2022-05-29	Drepanosiphum platanoidis	Aphelinus sp. 8	Acer pseudoplatanus	NA	Illumina	2022	This study
1013	London	Wanpstead Park	Mummy	Sycamore_Plate4_84	2022-05-29	Drepanosiphum platanoidis	Aphelinus sp. 8	Acer pseudoplatanus	3467	Illumina	2022	This study
1014	London	Wennington Park	Mummy	Sycamore_Plate4_85	2022-05-29	Drepanosiphum platanoidis	Aphelinus sp. 8	Acer pseudoplatanus	NA	Illumina	2022	This study
1015	London	Mile End Park, North	Mummy	Sycamore_Plate4_86	2022-05-29	Drepanosiphum platanoidis	Falciconus pseudoplatani	Acer pseudoplatanus	NA	Illumina	2022	This study
1016	London	Russia Duck Woodland	Mummy	Sycamore_Plate4_93	2022-06-14	Drepanosiphum platanoidis	Aphelinus sp. 8	Acer pseudoplatanus	3467	Illumina	2022	This study
1017	-	-	Alive aphid	2	2011	Acyrthosiphon pisum	NA	Medicago sativa	2578	Sanger	NA	Wu et al. 2022
1018	-	-	Alive aphid	16	2011	Acyrthosiphon pisum	NA	Medicago sativa	2578	Sanger	NA	Wu et al. 2022
1019	-	-	Alive aphid	30	2011	Acyrthosiphon pisum	NA	Medicago sativa	2578	Sanger	NA	Wu et al. 2022
1020	-	-	Alive aphid	51	2011	Acyrthosiphon pisum	NA	Medicago sativa	51	Sanger	NA	Wu et al. 2022
1021	-	-	Alive aphid	61	2011	Acyrthosiphon pisum	NA	Medicago sativa	2578	Sanger	NA	Wu et al. 2022
1022	-	-	Alive aphid	63	2011	Acyrthosiphon pisum	NA	Medicago sativa	2578	Sanger	NA	Wu et al. 2022
1023	-	-	Alive aphid	82	2011	Acyrthosiphon pisum	NA	Medicago sativa	2578	Sanger	NA	Wu et al. 2022
1024	-	-	Alive aphid	84	2011	Acyrthosiphon pisum	NA	Medicago sativa	2578	Sanger	NA	Wu et al. 2022
1025	-	-	Alive aphid	91	2011	Acyrthosiphon pisum	NA	Medicago sativa	2578	Sanger	NA	Wu et al. 2022
1026	-	-	Alive aphid	98	2011	Acyrthosiphon pisum	NA	Medicago sativa	2578	Sanger	NA	Wu et al. 2022
1027	-	-	Alive aphid	110	2011	Acyrthosiphon pisum	NA	Medicago sativa	2578	Sanger	NA	Wu et al. 2022
1028	-	-	Alive aphid	128	2011	Acyrthosiphon pisum	NA	Medicago sativa	2578	Sanger	NA	Wu et al. 2022
1029	-	-	Alive aphid	147	2011	Acyrthosiphon pisum	NA	Medicago sativa	2578	Sanger	NA	Wu et al. 2022
1030	-	-	Alive aphid	161	2011	Acyrthosiphon pisum	NA	Medicago sativa	2578	Sanger	NA	Wu et al. 2022
1031	-	-	Alive aphid	166	2011	Acyrthosiphon pisum	NA	Medicago sativa	2578	Sanger	NA	Wu et al. 2022
1032	-	-	Alive aphid	171	2011	Acyrthosiphon pisum	NA	Medicago sativa	2578	Sanger	NA	Wu et al. 2022
1033	-	-	Alive aphid	178	2011	Acyrthosiphon pisum	NA	Medicago sativa	2578	Sanger	NA	Wu et al. 2022
1034	-	-	Alive aphid	201	2011	Acyrthosiphon pisum	NA	Medicago sativa	201	Sanger	NA	Wu et al. 2022
1035	-	-	Alive aphid	203	2011	Acyrthosiphon pisum	NA	Medicago sativa	51	Sanger	NA	Wu et al. 2022
1036	-	-	Alive aphid	205	2011	Acyrthosiphon pisum	NA	Medicago sativa	2578	Sanger	NA	Wu et al. 2022
1037	-	-	Alive aphid	210	2011	Acyrthosiphon pisum	NA	Medicago sativa	2578	Sanger	NA	Wu et al. 2022
1038	-	-	Alive aphid	211	2011	Acyrthosiphon pisum	NA	Medicago sativa	2578	Sanger	NA	Wu et al. 2022
1039	-	-	Alive aphid	215	2011	Acyrthosiphon pisum	NA	Medicago sativa	2578	Sanger	NA	Wu et al. 2022
1040	-	-	Alive aphid	236	2011	Acyrthosiphon pisum	NA	Medicago sativa	2578	Sanger	NA	Wu et al. 2022
1041	-	-	Alive aphid	237	2011	Acyrthosiphon pisum	NA	Medicago sativa	233	Sanger	NA	Wu et al. 2022
1042	-	-	Alive aphid	238	2011	Acyrthosiphon pisum	NA	Medicago sativa	2578	Sanger	NA	Wu et al. 2022
1043	-	-	Alive aphid	239	2011	Acyrthosiphon pisum	NA	Medicago sativa	2578	Sanger	NA	Wu et al. 2022
1044	-	-	Alive aphid	240	2011	Acyrthosiphon pisum	NA	Medicago sativa	2578	Sanger	NA	Wu et al. 2022
1045	-	-	Alive aphid	242	2011	Acyrthosiphon pisum	NA	Medicago sativa	2578	Sanger	NA	Wu et al. 2022
1046	-	-	Alive aphid	243	2011	Acyrthosiphon pisum	NA	Medicago sativa	51	Sanger	NA	Wu et al. 2022
1047	-	-	Alive aphid	244	2011	Acyrthosiphon pisum	NA	Medicago sativa	2825	Sanger	NA	Wu et al. 2022
1048	-	-	Alive aphid	245	2011	Acyrthosiphon pisum	NA	Medicago sativa	2578	Sanger	NA	Wu et al. 2022
1049	-	-	Alive aphid	246	2011	Acyrthosiphon pisum	NA	Medicago sativa	2578	Sanger	NA	Wu et al. 2022
1050	-	-	Alive aphid	248	2011	Acyrthosiphon pisum	NA	Medicago sativa	2578	Sanger	NA	Wu et al. 2022
1051	-	-	Alive aphid	250	2011	Acyrthosiphon pisum	NA	Medicago sativa	2578	Sanger	NA	Wu et al. 2022
1052	-	-	Alive aphid	252	2011	Acyrthosiphon pisum	NA	Medicago sativa	2578	Sanger	NA	Wu et al. 2022
1053	-	-	Alive aphid	254	2011	Acyrthosiphon pisum	NA	Medicago sativa	2578	Sanger	NA	Wu et al. 2022
1054	-	-	Alive aphid	255	2011	Acyrthosiphon pisum	NA	Medicago sativa	2578	Sanger	NA	Wu et al. 2022
1055	-	-	Alive aphid	275	2011	Acyrthosiphon pisum	NA	Medicago sativa	2578	Sanger	NA	Wu et al. 2022
1056	-	-	Alive aphid	298	2011	Acyrthosiphon pisum	NA	Medicago sativa	51	Sanger	NA	Wu et al. 2022
1057	-	-	Alive aphid	300	2011	Acyrthosiphon pisum	NA	Medicago sativa	2578	Sanger	NA	Wu et al. 2022
1058	-	-	Alive aphid	344	2011	Acyrthosiphon pisum	NA	Medicago sativa	2578	Sanger	NA	Wu et al. 2022
1059	-	-	Alive aphid	345	2011	Acyrthosiphon pisum	NA	Medicago sativa	345	Sanger	NA	Wu et al. 2022
1060	-	-	Alive aphid	346	2011	Acyrthosiphon pisum	NA	Medicago sativa	2578	Sanger	NA	Wu et al. 2022
1061	-	-	Alive aphid	359	2011	Acyrthosiphon pisum	NA	Medicago sativa	2578	Sanger	NA	Wu et al. 2022
1062	-	-	Alive aphid	382	2011	Acyrthosiphon pisum	NA	Medicago sativa	2578	Sanger	NA	Wu et al. 2022
1063	-	-	Alive aphid	384	2011	Acyrthosiphon pisum	NA	Medicago sativa	2578	Sanger	NA	Wu et al. 2022
1064	-	-	Alive aphid	385	2011	Acyrthosiphon pisum	NA	Medicago sativa	2578	Sanger	NA	Wu et al. 2022
1065	-	-	Alive aphid	388	2011	Acyrthosiphon pisum	NA	Medicago sativa	2578	Sanger	NA	Wu et al. 2022
1066	-	-	Alive aphid	442	2011	Acyrthosiphon pisum	NA	Medicago sativa	93	Sanger	NA	Wu et al. 2022
1067	-	-	Alive aphid	451	2011	Acyrthosiphon pisum	NA	Medicago sativa	93	Sanger	NA	Wu et al. 2022
1068	-	-	Alive aphid	457	2011	Acyrthosiphon pisum	NA	Medicago sativa	93	Sanger	NA	Wu et al. 2022
1069	-	-	Alive aphid	569	2011	Acyrthosiphon pisum	NA	Medicago sativa	345	Sanger	NA	Wu et al. 2022
1070	-	-	Alive aphid	573	2011	Acyrthosiphon pisum	NA	Medicago sativa	573	Sanger	NA	Wu et al. 2022
1071	-	-	Alive aphid	580	2011	Acyrthosiphon pisum	NA	Medicago sativa	2578	Sanger	NA	Wu et al. 2022
1072	-	-	Alive aphid	592	2011	Acyrthosiphon pisum	NA	Medicago sativa	93	Sanger	NA	Wu et al. 2022
1073	-	-	Alive aphid	596	2011	Acyrthosiphon pisum	NA	Medicago sativa	93	Sanger	NA	Wu et al. 2022
1074	-	-	Alive aphid	627	2011	Acyrthosiphon pisum	NA	Medicago sativa	573	Sanger	NA	Wu et al. 2022
1075	-	-	Alive aphid	849	2011	Acyrthosiphon pisum	NA	Medicago sativa	2578	Sanger	NA	Wu et al. 2022
1076	-	-	Alive aphid	881	2011	Acyrthosiphon pisum	NA	Medicago sativa	201	Sanger	NA	Wu et al. 2022
1077	-	-	Alive aphid	882	2011	Acyrthosiphon pisum	NA	Medicago sativa	93	Sanger	NA	Wu et al. 2022
1078	-	-	Alive aphid	883	2011	Acyrthosiphon pisum	NA	Medicago sativa	2578	Sanger	NA	Wu et al. 2022
1079	-	-	Alive aphid	884	2011	Acyrthosiphon pisum	NA	Medicago sativa	93	Sanger	NA	Wu et al. 2022
1080	-	-	Alive aphid	886	2011	Acyrthosiphon pisum	NA	Medicago sativa	201	Sanger	NA	Wu et al. 2022
1081	-	-	Alive aphid	887	2011	Acyrthosiphon pisum	NA	Medicago sativa	93	Sanger	NA	Wu et al. 2022
1082	-	-	Alive aphid	888	2011	Acyrthosiphon pisum	NA	Medicago sativa	2578	Sanger	NA	Wu et al. 2022
1083	-	-	Alive aphid	890	2011	Acyrthosiphon pisum	NA	Medicago sativa	201	Sanger	NA	Wu et al. 2022
1084	-	-	Alive aphid	894	2011	Acyrthosiphon pisum	NA	Medicago sativa	201	Sanger	NA	Wu et al. 2022
1085	-	-	Alive aphid	920	2011	Acyrthosiphon pisum	NA	Medicago sativa	2578	Sanger	NA	Wu et al. 2022
1086	-	-	Alive aphid	922	2011	Acyrthosiphon pisum	NA	Medicago sativa	201	Sanger	NA	Wu et al. 2022
1087	-	-	Alive aphid	923	2011	Acyrthosiphon pisum	NA	Medicago sativa	2578	Sanger	NA	Wu et al. 2022
1088	-	-	Alive aphid	1012	2011	Acyrthosiphon pisum	NA	Medicago sativa	990	Sanger	NA	Wu et al. 2022
1089	-	-	Alive aphid	1056	2011	Acyrthosiphon pisum	NA	Medicago sativa	201	Sanger	NA	Wu et al. 2022
1090	-	-	Alive aphid	1062	2011	Acyrthosiphon pisum	NA	Medicago sativa	2578	Sanger	NA	Wu et al. 2022
1091	-	-	Alive aphid	1063	2011	Acyrthosiphon pisum	NA	Medicago sativa	2578	Sanger	NA	Wu et al. 2022
1092	-	-	Alive aphid	1149	2011	Acyrthosiphon pisum	NA	Medicago sativa	2578	Sanger	NA	Wu et al. 2022
1093	-	-	Alive aphid	1179	2011	Acyrthosiphon pisum	NA	Medicago sativa	345	Sanger	NA	Wu et al. 2022
1094	-	-	Alive aphid	1188	2011	Sitobion avenae	NA	Triticum aestivum	2825	Sanger	NA	Wu et al. 2022
1095	-	-	Alive aphid	1190	2011	Sitobion avenae	NA	Triticum aestivum	573	Sanger	NA	Wu et al. 2022
1096	-	-	Alive aphid	1191	2011	Sitobion avenae	NA	Triticum aestivum	2578	Sanger	NA	Wu et al. 2022
1097	-	-	Alive aphid	1192	2011	Sitobion avenae	NA	Triticum aestivum	573	Sanger	NA	Wu et al. 2022
1098	-	-	Alive aphid	1193	2011	Sitobion avenae	NA	Triticum aestivum	2825	Sanger	NA	Wu et al. 2022
1099	-	-	Alive aphid	1195	2011	Sitobion fragariae	NA	Dactylis glomerata	4981	Sanger	NA	Wu et al. 2022
1100	-	-	Alive aphid	1196	2011	Sitobion fragariae	NA	Dactylis glomerata	1014	Sanger	NA	Wu et al. 2022
1101	-	-	Alive aphid	1205	2011	Uroleucon ambrosiae	NA	Sphaeralcea sp.	1205	Sanger	NA	Wu et al. 2022
1102	-	-	Alive aphid	1206	2011	Uroleucon ambrosiae	NA	Ambrosia trifida	1205	Sanger	NA	Wu et al. 2022
1103	-	-	Alive aphid	1207	2011	Uroleucon ambrosiae	NA	Encelia farinosa	1205	Sanger	NA	Wu et al. 2022
1104	-	-	Alive aphid	1208	2011	Uroleucon ambrosiae	NA	Encelia farinosa	1205	Sanger	NA	Wu et al. 2022
1105	-	-	Alive aphid	1216	2011	Uroleucon sonchi	NA	Sonchus asper	345	Sanger	NA	Wu et al. 2022
1106	-	-	Alive aphid	1217	2011	Uroleucon escalantii	NA	Conyza canadensis	345	Sanger	NA	Wu et al. 2022
1107	-	-	Alive aphid	1389	2011	Macrosiphum euphorbiae	NA	Ferula gummosa	1485	Sanger	NA	Wu et al. 2022
1108	-	-	Alive aphid	1391	2011	Macrosiphum euphorbiae	NA	Galium aparine	231	Sanger	NA	Wu et al. 2022
1109	-	-	Alive aphid	1394	2011	Macrosiphum euphorbiae	NA	Galium aparine	231	Sanger	NA	Wu et al. 2022
1110	-	-	Alive aphid	1400	2011	Macrosiphum euphorbiae	NA	Galium aparine	231	Sanger	NA	Wu et al. 2022
1111	-	-	Alive aphid	1403	2011	Macrosiphum euphorbiae	NA	Galium aparine	231	Sanger	NA	Wu et al. 2022
1112	-	-	Alive aphid	1446	2011	Macrosiphum gei	NA	Geum urbanum	231	Sanger	NA	Wu et al. 2022
1113	-	-	Alive aphid	1449	2011	Macrosiphum euphorbiae	NA	Geum urbanum	231	Sanger	NA	Wu et al. 2022
1114	-	-	Alive aphid	1460	2011	Macrosiphum gei	NA	Geum urbanum	231	Sanger	NA	Wu et al. 2022
1115	-	-	Alive aphid	1468	2011	Cavariella pastinacae	NA	Heracleum sphondylium	1473	Sanger	NA	Wu et al. 2022
1116	-	-	Alive aphid	1473	2011	Cavariella pastinacae	NA	Heracleum sphondylium	1473	Sanger	NA	Wu et al. 2022
1117	-	-	Alive aphid	1473	2011	Cavariella pastinacae	NA	Heracleum sphondylium	1473	Sanger	NA	Wu et al. 2022
1118	-	-	Alive aphid	1478	2011	Cavariella pastinacae	NA	Heracleum sphondylium	1473	Sanger	NA	Wu et al. 2022
1119	-	-	Alive aphid	1483	2011	Cavariella pastinacae	NA	Heracleum sphondylium	1473	Sanger	NA	Wu et al. 2022
1120	-	-	Alive aphid	1485	2011	Macrosiphum hellebori	NA	Helleborus × sternii	1485	Sanger	NA	Wu et al. 2022
1121	-	-	Alive aphid	1493	2011	Macrosiphum hellebori	NA	Helleborus sp.	231	Sanger	NA	Wu et al. 2022
1122	-	-	Alive aphid	1555	2011	Metopolophium dirhodum	NA	Iris pseudacorus	2578	Sanger	NA	Wu et al. 2022
1123	-	-	Alive aphid	1589	2011	Macrosiphum rosae	NA	Knautia arvensis	231	Sanger	NA	Wu et al. 2022
1124	-	-	Alive aphid	1663	2011	Periphyllus lyropictus	NA	Acer platanoides	2578	Sanger	NA	Wu et al. 2022
1125	-	-	Alive aphid	1710	2011	Macrosiphum albifrons	NA	Lupinus sp.	231	Sanger	NA	Wu et al. 2022
1126	-	-	Alive aphid	1713	2011	Macrosiphum albifrons	NA	Lupinus sp.	231	Sanger	NA	Wu et al. 2022
1127	-	-	Alive aphid	1716	2011	Macrosiphum albifrons	NA	Lupinus sp.	231	Sanger	NA	Wu et al. 2022
1128	-	-	Alive aphid	1717	2011	Macrosiphum albifrons	NA	Lupinus sp.	231	Sanger	NA	Wu et al. 2022
1129	-	-	Alive aphid	1719	2011	Macrosiphum albifrons	NA	Lupinus sp.	231	Sanger	NA	Wu et al. 2022
1130	-	-	Alive aphid	1722	2011	Macrosiphum albifrons	NA	Lupinus sp.	231	Sanger	NA	Wu et al. 2022
1131	-	-	Alive aphid	1936	2011	Cavariella pastinacae	NA	Pastinaca sativa	1473	Sanger	NA	Wu et al. 2022
1132	-	-	Alive aphid	2027	2011	Macrosiphum rosae	NA	Rosa sp.	231	Sanger	NA	Wu et al. 2022
1133	-	-	Alive aphid	2049	2011	Aphis ruborum	NA	Rubus fruticosus	1473	Sanger	NA	Wu et al. 2022
1134	-	-	Alive aphid	2127	2011	Macrosiphum euphorbiae	NA	Senecio jacobaea	231	Sanger	NA	Wu et al. 2022
1135	-	-	Alive aphid	2167	2011	Macrosiphum euphorbiae	NA	Solanum tuberosum	231	Sanger	NA	Wu et al. 2022
1136	-	-	Alive aphid	2184	2011	Uroleucon sp5	NA	Sonchus asper	2184	Sanger	NA	Wu et al. 2022
1137	-	-	Alive aphid	2325	2011	Macrosiphum euphorbiae	NA	Valeriana officinalis	231	Sanger	NA	Wu et al. 2022
1138	-	-	Alive aphid	2503	2011	Aphis sambuci	NA	Sambucus nigra	231	Sanger	NA	Wu et al. 2022
1139	-	-	Alive aphid	2512	2011	Drepanosiphum platanoidis	NA	Acer pseudoplatanus	3467	Sanger	NA	Wu et al. 2022
1140	-	-	Alive aphid	2540	2011	Sitobion avenae	NA	Avena sativa	1485	Sanger	NA	Wu et al. 2022
1141	-	-	Alive aphid	2567	2011	Sitobion avenae	NA	Bromus ramosus	2567	Sanger	NA	Wu et al. 2022
1142	-	-	Alive aphid	2578	2011	Metopolophium dirhodum	NA	Festuca gigantea	2578	Sanger	NA	Wu et al. 2022
1143	-	-	Alive aphid	2579	2011	Metopolophium dirhodum	NA	Festuca gigantea	2611	Sanger	NA	Wu et al. 2022
1144	-	-	Alive aphid	2583	2011	Metopolophium dirhodum	NA	Glyceria maxima	2578	Sanger	NA	Wu et al. 2022
1145	-	-	Alive aphid	2585	2011	Metopolophium dirhodum	NA	Glyceria maxima	2611	Sanger	NA	Wu et al. 2022
1146	-	-	Alive aphid	2598	2011	Drepanosiphum platanoidis	NA	Acer pseudoplatanus	3467	Sanger	NA	Wu et al. 2022
1147	-	-	Alive aphid	2604	2011	Metopolophium dirhodum	NA	Glyceria maxima	2578	Sanger	NA	Wu et al. 2022
1148	-	-	Alive aphid	2607	2011	Sitobion avenae	NA	Glyceria maxima	2567	Sanger	NA	Wu et al. 2022
1149	-	-	Alive aphid	2611	2011	Metopolophium dirhodum	NA	Glyceria maxima	2611	Sanger	NA	Wu et al. 2022
1150	-	-	Alive aphid	2613	2011	Metopolophium dirhodum	NA	Glyceria maxima	1485	Sanger	NA	Wu et al. 2022
1151	-	-	Alive aphid	2643	2011	Sitobion avenae	NA	Holcus lanatus	2567	Sanger	NA	Wu et al. 2022
1152	-	-	Alive aphid	2705	2011	Sitobion avenae	NA	Hordeum murinum	2825	Sanger	NA	Wu et al. 2022
1153	-	-	Alive aphid	2714	2011	Sitobion avenae	NA	Hordeum murinum	2567	Sanger	NA	Wu et al. 2022
1154	-	-	Alive aphid	2727	2011	Metopolophium dirhodum	NA	Phalaris arundinacea	2611	Sanger	NA	Wu et al. 2022
1155	-	-	Alive aphid	2729	2011	Metopolophium dirhodum	NA	Phalaris arundinacea	2578	Sanger	NA	Wu et al. 2022
1156	-	-	Alive aphid	2730	2011	Metopolophium dirhodum	NA	Phalaris arundinacea	2578	Sanger	NA	Wu et al. 2022
1157	-	-	Alive aphid	2734	2011	Metopolophium dirhodum	NA	Phalaris arundinacea	2578	Sanger	NA	Wu et al. 2022
1158	-	-	Alive aphid	2741	2011	Rhopalomyzus lonicerae	NA	Phalaris arundinacea	231	Sanger	NA	Wu et al. 2022
1159	-	-	Alive aphid	2762	2011	Metopolophium dirhodum	NA	Secale cereale	2611	Sanger	NA	Wu et al. 2022
1160	-	-	Alive aphid	2798	2011	Sitobion avenae	NA	Scirpus sylvaticus	2825	Sanger	NA	Wu et al. 2022
1161	-	-	Alive aphid	2803	2011	Metopolophium dirhodum	NA	Scirpus sylvaticus	2611	Sanger	NA	Wu et al. 2022
1162	-	-	Alive aphid	2815	2011	Sitobion avenae	NA	Triticum sp.	2567	Sanger	NA	Wu et al. 2022
1163	-	-	Alive aphid	2819	2011	Metopolophium dirhodum	NA	Triticum sp.	231	Sanger	NA	Wu et al. 2022
1164	-	-	Alive aphid	2821	2011	Metopolophium dirhodum	NA	Triticum sp.	2578	Sanger	NA	Wu et al. 2022
1165	-	-	Alive aphid	2825	2011	Sitobion avenae	NA	Triticum sp.	2825	Sanger	NA	Wu et al. 2022
1166	-	-	Alive aphid	2828	2011	Sitobion avenae	NA	Triticum sp.	2567	Sanger	NA	Wu et al. 2022
1167	-	-	Alive aphid	2838	2011	Sitobion avenae	NA	Triticum sp.	2567	Sanger	NA	Wu et al. 2022
1168	-	-	Alive aphid	2894	2011	Macrosiphum euphorbiae	NA	Acanthus syriacus	231	Sanger	NA	Wu et al. 2022
1169	-	-	Alive aphid	2895	2011	Macrosiphum euphorbiae	NA	Aconitum japonicum	1485	Sanger	NA	Wu et al. 2022
1170	-	-	Alive aphid	2907	2011	Macrosiphum euphorbiae	NA	Amaranthus caudatus	231	Sanger	NA	Wu et al. 2022
1171	-	-	Alive aphid	2910	2011	Macrosiphum euphorbiae	NA	Amaranthus powellii	2910	Sanger	NA	Wu et al. 2022
1172	-	-	Alive aphid	2918	2011	Macrosiphum euphorbiae	NA	Ammi visnaga	231	Sanger	NA	Wu et al. 2022
1173	-	-	Alive aphid	2927	2011	Macrosiphum euphorbiae	NA	Alchemilla mollis	231	Sanger	NA	Wu et al. 2022
1174	-	-	Alive aphid	2960	2011	Macrosiphum gei	NA	Anthriscus sylvestris	231	Sanger	NA	Wu et al. 2022
1175	-	-	Alive aphid	2963	2011	Macrosiphum gei	NA	Anthriscus sylvestris	1516	Sanger	NA	Wu et al. 2022
1176	-	-	Alive aphid	2964	2011	Macrosiphum gei	NA	Anthriscus sylvestris	231	Sanger	NA	Wu et al. 2022
1177	-	-	Alive aphid	2965	2011	Macrosiphum gei	NA	Anthriscus sylvestris	231	Sanger	NA	Wu et al. 2022
1178	-	-	Alive aphid	2968	2011	Macrosiphum gei	NA	Anthriscus sylvestris	2910	Sanger	NA	Wu et al. 2022
1179	-	-	Alive aphid	2969	2011	Macrosiphum gei	NA	Anthriscus sylvestris	231	Sanger	NA	Wu et al. 2022
1180	-	-	Alive aphid	2970	2011	Macrosiphum gei	NA	Anthriscus sylvestris	1485	Sanger	NA	Wu et al. 2022
1181	-	-	Alive aphid	2984	2011	Macrosiphum euphorbiae	NA	Aquilegia sp.	1485	Sanger	NA	Wu et al. 2022
1182	-	-	Alive aphid	2989	2011	Macrosiphum euphorbiae	NA	Arctium sp.	231	Sanger	NA	Wu et al. 2022
1183	-	-	Alive aphid	3004	2011	Macrosiphoniella artemisiae	NA	Artemisia vulgaris	2687	Sanger	NA	Wu et al. 2022
1184	-	-	Alive aphid	3006	2011	Macrosiphoniella artemisiae	NA	Artemisia vulgaris	3004	Sanger	NA	Wu et al. 2022
1185	-	-	Alive aphid	3010	2011	Macrosiphoniella artemisiae	NA	Artemisia vulgaris	2687	Sanger	NA	Wu et al. 2022
1186	-	-	Alive aphid	3011	2011	Macrosiphoniella artemisiae	NA	Artemisia vulgaris	3004	Sanger	NA	Wu et al. 2022
1187	-	-	Alive aphid	3013	2011	Macrosiphoniella artemisiae	NA	Artemisia vulgaris	2687	Sanger	NA	Wu et al. 2022
1188	-	-	Alive aphid	3015	2011	Macrosiphoniella artemisiae	NA	Artemisia vulgaris	2687	Sanger	NA	Wu et al. 2022
1189	-	-	Alive aphid	3018	2011	Macrosiphoniella artemisiae	NA	Artemisia vulgaris	3004	Sanger	NA	Wu et al. 2022
1190	-	-	Alive aphid	3020	2011	Macrosiphoniella artemisiae	NA	Artemisia vulgaris	3004	Sanger	NA	Wu et al. 2022
1191	-	-	Alive aphid	3025	2011	Macrosiphum euphorbiae	NA	Atriplex hortensis	1485	Sanger	NA	Wu et al. 2022
1192	-	-	Alive aphid	3199	2011	Macrosiphum euphorbiae	NA	Buddleja sp.	1485	Sanger	NA	Wu et al. 2022
1193	-	-	Alive aphid	3206	2011	Macrosiphum euphorbiae	NA	Buddleja sp.	231	Sanger	NA	Wu et al. 2022
1194	-	-	Alive aphid	3264	2011	Macrosiphum euphorbiae	NA	Centranthus sp.	231	Sanger	NA	Wu et al. 2022
1195	-	-	Alive aphid	3307	2011	Macrosiphum euphorbiae	NA	Cirsium sp.	231	Sanger	NA	Wu et al. 2022
1196	-	-	Alive aphid	3420	2011	Macrosiphum euphorbiae	NA	Dipsacus sp.	231	Sanger	NA	Wu et al. 2022
1197	-	-	Alive aphid	3447	2011	Periphyllus testudinaceus	NA	Acer pseudoplatanus	3448	Sanger	NA	Wu et al. 2022
1198	-	-	Alive aphid	3448	2011	Periphyllus testudinaceus	NA	Acer pseudoplatanus	3448	Sanger	NA	Wu et al. 2022
1199	-	-	Alive aphid	3451	2011	Periphyllus testudinaceus	NA	Acer pseudoplatanus	3448	Sanger	NA	Wu et al. 2022
1200	-	-	Alive aphid	3467	2011	Drepanosiphum platanoidis	NA	Acer pseudoplatanus	3467	Sanger	NA	Wu et al. 2022
1201	-	-	Alive aphid	3521	2011	Tuberculatus sp1	NA	Quercus robur	3521	Sanger	NA	Wu et al. 2022
1202	-	-	Alive aphid	3532	2011	Tuberculatus sp1	NA	Quercus robur	3521	Sanger	NA	Wu et al. 2022
1203	-	-	Alive aphid	3554	2011	Drepanosiphum aceris	NA	Acer campestre	3562	Sanger	NA	Wu et al. 2022
1204	-	-	Alive aphid	3555	2011	Drepanosiphum aceris	NA	Acer campestre	3562	Sanger	NA	Wu et al. 2022
1205	-	-	Alive aphid	3558	2011	Drepanosiphum aceris	NA	Acer campestre	3562	Sanger	NA	Wu et al. 2022
1206	-	-	Alive aphid	3560	2011	Drepanosiphum aceris	NA	Acer campestre	3562	Sanger	NA	Wu et al. 2022
1207	-	-	Alive aphid	3562	2011	Drepanosiphum aceris	NA	Acer campestre	3562	Sanger	NA	Wu et al. 2022
1208	-	-	Alive aphid	3579	2011	Periphyllus testudinaceus	NA	Acer campestre	3448	Sanger	NA	Wu et al. 2022
1209	-	-	Alive aphid	3803	2011	Periphyllus testudinaceus	NA	Acer campestre	3448	Sanger	NA	Wu et al. 2022
1210	-	-	Alive aphid	4089	2011	Hyperomyzus lactucae	NA	Sonchus asper	4089	Sanger	NA	Wu et al. 2022
1211	-	-	Alive aphid	4485	2011	Periphyllus lyropictus	NA	Acer platanoides	2578	Sanger	NA	Wu et al. 2022
1212	-	-	Alive aphid	4539	2011	Macrosiphoniella artemisiae	NA	Artemisia vulgaris	2687	Sanger	NA	Wu et al. 2022
1213	-	-	Alive aphid	4673	2011	Hyperomyzus lactucae	NA	Sonchus asper	4089	Sanger	NA	Wu et al. 2022
1214	-	-	Alive aphid	4962	2011	Macrosiphum euphorbiae	NA	Anthriscus sylvestris	231	Sanger	NA	Wu et al. 2022
1215	-	-	Alive aphid	4966	2011	Macrosiphum euphorbiae	NA	Geum urbanum	231	Sanger	NA	Wu et al. 2022
1216	-	-	Alive aphid	4973	2011	Macrosiphum euphorbiae	NA	Geum sp.	231	Sanger	NA	Wu et al. 2022
1217	-	-	Alive aphid	4976	2011	Hyperomyzus lactucae	NA	Sonchus asper	2184	Sanger	NA	Wu et al. 2022
1218	-	-	Alive aphid	4981	2011	Macrosiphum funestum	NA	Rubus fruticosus	4981	Sanger	NA	Wu et al. 2022
1219	-	-	Alive aphid	4984	2011	Macrosiphum euphorbiae	NA	Senecio jacobaea	1485	Sanger	NA	Wu et al. 2022
1220	-	-	Alive aphid	4985	2011	Macrosiphoniella artemisiae	NA	Artemisia vulgaris	2687	Sanger	NA	Wu et al. 2022
1221	-	-	Alive aphid	4986	2011	Macrosiphoniella artemisiae	NA	Artemisia vulgaris	2687	Sanger	NA	Wu et al. 2022
1222	-	-	Alive aphid	4988	2011	Macrosiphoniella artemisiae	NA	Artemisia vulgaris	3004	Sanger	NA	Wu et al. 2022
1223	-	-	Alive aphid	4990	2011	Macrosiphoniella artemisiae	NA	Artemisia vulgaris	2687	Sanger	NA	Wu et al. 2022
1224	-	-	Alive aphid	4993	2011	Cavariella pastinacae	NA	Heracleum sphondylium	1473	Sanger	NA	Wu et al. 2022
1225	-	-	Alive aphid	4996	2011	Drepanosiphum aceris	NA	Acer campestre	3562	Sanger	NA	Wu et al. 2022
1226	-	-	Alive aphid	4997	2011	Cavariella pastinacae	NA	Pastinaca sp.	1473	Sanger	NA	Wu et al. 2022
1227	-	-	Alive aphid	4998	2011	Cavariella pastinacae	NA	Heracleum sphondylium	1473	Sanger	NA	Wu et al. 2022
1228	-	-	Alive aphid	4999	2011	Sitobion fragariae	NA	Rubus fruticosus	1485	Sanger	NA	Wu et al. 2022
1229	-	-	Alive aphid	5005	2011	Macrosiphum rosae	NA	Dipsacus sp.	231	Sanger	NA	Wu et al. 2022
1230	-	-	Alive aphid	5007	2011	Cavariella pastinacae	NA	Heracleum sphondylium	1473	Sanger	NA	Wu et al. 2022
1231	-	-	Alive aphid	5012	2011	Macrosiphum euphorbiae	NA	Onopordum acanthium	231	Sanger	NA	Wu et al. 2022
1232	-	-	Alive aphid	5017	2011	Macrosiphoniella artemisiae	NA	Artemisia vulgaris	2687	Sanger	NA	Wu et al. 2022
1233	-	-	Alive aphid	5020	2011	Macrosiphum albifrons	NA	Lupinus sp.	231	Sanger	NA	Wu et al. 2022
1234	-	-	Alive aphid	5032	2011	Aphis fabae	NA	Rumex sp.	5032	Sanger	NA	Wu et al. 2022
1235	-	-	Alive aphid	5033	2011	Aphis fabae	NA	Rumex sp.	5032	Sanger	NA	Wu et al. 2022
1236	-	-	Alive aphid	5034	2011	Macrosiphum rosae	NA	Dipsacus sp.	231	Sanger	NA	Wu et al. 2022
1237	-	-	Alive aphid	5035	2011	Macrosiphum rosae	NA	Dipsacus sp.	231	Sanger	NA	Wu et al. 2022
1238	-	-	Alive aphid	5044	2011	Periphyllus lyropictus	NA	Acer platanoides	2578	Sanger	NA	Wu et al. 2022
1239	-	-	Alive aphid	5045	2011	Periphyllus lyropictus	NA	Acer platanoides	2578	Sanger	NA	Wu et al. 2022
1240	-	-	Alive aphid	5046	2011	Periphyllus lyropictus	NA	Acer platanoides	2578	Sanger	NA	Wu et al. 2022
1241	-	-	Alive aphid	5047	2011	Periphyllus lyropictus	NA	Acer platanoides	2578	Sanger	NA	Wu et al. 2022
1242	-	-	Alive aphid	5048	2011	Periphyllus lyropictus	NA	Acer platanoides	2578	Sanger	NA	Wu et al. 2022
1243	-	-	Alive aphid	5049	2011	Periphyllus lyropictus	NA	Acer platanoides	2578	Sanger	NA	Wu et al. 2022
1244	-	-	Alive aphid	5050	2011	Macrosiphum albifrons	NA	Lupinus sp.	231	Sanger	NA	Wu et al. 2022
1245	-	-	Alive aphid	5054	2011	Macrosiphum sp	NA	Geum urbanum	231	Sanger	NA	Wu et al. 2022
1246	-	-	Alive aphid	5056	2011	Macrosiphum euphorbiae	NA	Anthriscus sylvestris	231	Sanger	NA	Wu et al. 2022
1247	-	-	Alive aphid	5062	2011	Macrosiphum euphorbiae	NA	Anthriscus sylvestris	1516	Sanger	NA	Wu et al. 2022
1248	-	-	Alive aphid	5063	2011	Periphyllus testudinaceus	NA	Acer pseudoplatanus	3448	Sanger	NA	Wu et al. 2022
1249	-	-	Alive aphid	5064	2011	Periphyllus testudinaceus	NA	Acer campestre	3448	Sanger	NA	Wu et al. 2022
1250	-	-	Alive aphid	5065	2011	Periphyllus testudinaceus	NA	Acer campestre	3448	Sanger	NA	Wu et al. 2022
1251	-	-	Alive aphid	5067	2011	Periphyllus testudinaceus	NA	Acer campestre	3448	Sanger	NA	Wu et al. 2022
1252	-	-	Alive aphid	5068	2011	Periphyllus lyropictus	NA	Acer platanoides	2578	Sanger	NA	Wu et al. 2022
1253	-	-	Alive aphid	5073	2011	Macrosiphum sp	NA	Cirsium arvense	231	Sanger	NA	Wu et al. 2022
1254	-	-	Alive aphid	5076	2011	Macrosiphoniella artemisiae	NA	Artemisia vulgaris	3004	Sanger	NA	Wu et al. 2022
1255	-	-	Alive aphid	5088	2011	Drepanosiphum aceris	NA	Acer campestre	5088	Sanger	NA	Wu et al. 2022
1256	-	-	Alive aphid	5089	2011	Periphyllus lyropictus	NA	Acer platanoides	2578	Sanger	NA	Wu et al. 2022
1257	-	-	Alive aphid	5090	2011	Drepanosiphum aceris	NA	Acer campestre	5088	Sanger	NA	Wu et al. 2022

## Sheet: S3_ecology indices
	Supplementary Table 3 – Species diversity analyses of parasitoids and Hamiltonella community of each aphid species. Each column in the table represents the richness/ Shannon index/ Simpson index for parasitoid and Hamiltonella community of each aphid species used in this study. Data sets include: A) Full data set includes all plant, and Hamiltonella data based on all collections available (i.e. W…
	A) Full dataset
	Aphid Species N = 22	Total individual in Hamiltonella analysis	Hamiltonella Richness	Hamiltonella Shannon index	Hamiltonella Simpson index	Total individual in Parasitoid analysis	Parasitoid Richness	Parasitoid Shannon index	Parasitoid Simpson index			Aphid Species N = 31	Total individual in Hamiltonella analysis	Hamiltonella Richness	Hamiltonella Shannon index	Hamiltonella Simpson index	Total individual in plant analysis	Plant Richness	Plant Shannon index	Plant Simpson index
	Acyrthosiphon pisum Medicago	77	9	1.27776	0.553888	93	6	0.773308	0.364898			Acyrthosiphon pisum Medicago	77	9	1.27776	0.553888	170	1	0	0
	Amphorophora rubi	7	4	1.15374	0.612245	93	4	0.177945	0.0631287			Amphorophora rubi	7	4	1.15374	0.612245	93	1	0	0
	Aphis fabae	14	5	1.51245	0.765306	69	9	1.22499	0.589372			Aphis fabae	14	5	1.51245	0.765306	71	3	0.832397	0.515771
	Aphis ruborum	1	1	0	0	3	1	0	0			Aphis ruborum	1	1	0	0	4	1	0	0
	Cavariella pastinacae	11	2	0.304636	0.165289	5	1	0	0			Aphis sambuci	1	1	0	0	1	1	0	0
	Cavariella theobaldi	7	3	0.9557	0.571429	25	3	0.443307	0.2176			Cavariella pastinacae	11	2	0.304636	0.165289	15	4	1.06254	0.595556
	Drepanosiphum platanoidis	10	1	0	0	69	4	0.575804	0.281033			Cavariella theobaldi	7	3	0.9557	0.571429	25	1	0	0
	Hyperomyzus lactucae	21	5	1.30409	0.671202	40	2	0.588169	0.39875			Drepanosiphum aceris	8	2	0.562335	0.375	8	1	0	0
	Macrosiphoniella artemisiae	20	2	0.610864	0.42	85	1	0	0			Drepanosiphum platanoidis	10	1	0	0	72	2	0.286836	0.152778
	Macrosiphum euphorbiae	49	4	0.565147	0.284048	131	17	1.92387	0.761028			Hyperomyzus lactucae	21	5	1.30409	0.671202	43	1	0	0
	Macrosiphum funestum	13	4	1.26586	0.698225	19	9	2.01016	0.842105			Macrosiphoniella artemisiae	20	2	0.610864	0.42	100	1	0	0
	Macrosiphum gei	13	5	1.04379	0.497041	69	5	1.31769	0.676749			Macrosiphum albifrons	8	1	0	0	8	1	0	0
	Macrosiphum hellebori	8	2	0.37677	0.21875	56	7	0.894566	0.396046			Macrosiphum euphorbiae	49	4	0.565147	0.284048	161	28	2.14877	0.787315
	Macrosiphum rosae	7	1	0	0	150	9	0.567691	0.211556			Macrosiphum funestum	13	4	1.26586	0.698225	20	1	0	0
	Metopolophium dirhodum	16	4	1.06096	0.601562	11	4	1.16223	0.644628			Macrosiphum gei	13	5	1.04379	0.497041	78	2	0.301944	0.163379
	Periphyllus lyropictus	34	4	0.916865	0.555363	45	2	0.29996	0.161975			Macrosiphum hellebori	8	2	0.37677	0.21875	58	3	0.173897	0.0671819
	Periphyllus testudinaceus	10	1	0	0	3	2	0.636514	0.444444			Macrosiphum rosae	7	1	0	0	155	4	0.229366	0.0874922
	Sitobion avenae	16	5	1.33166	0.6875	5	3	0.950271	0.56			Macrosiphum sp	2	1	0	0	2	2	0.693147	0.5
	Sitobion fragariae	3	3	1.09861	0.666667	15	3	0.485094	0.24			Metopolophium dirhodum	16	4	1.06096	0.601562	27	8	1.71281	0.762689
	Uroleucon sonchi	1	1	0	0	21	5	1.06219	0.521542			Periphyllus lyropictus	34	4	0.916865	0.555363	55	1	0	0
	Utamphorophora humboldti	2	1	0	0	2	2	0.693147	0.5			Periphyllus testudinaceus	10	1	0	0	12	3	0.918428	0.569444
	Wahlgreniella nervata	2	1	0	0	7	1	0	0			Rhopalomyzus lonicerae	1	1	0	0	1	1	0	0
												Sitobion avenae	16	5	1.33166	0.6875	21	9	1.94805	0.829932
												Sitobion fragariae	3	3	1.09861	0.666667	18	3	0.848686	0.493827
												Tuberculatus sp. 1	2	1	0	0	2	1	0	0
												Uroleucon ambrosiae	4	1	0	0	4	3	1.03972	0.625
												Uroleucon escalantii	1	1	0	0	1	1	0	0
												Uroleucon sonchi	1	1	0	0	22	1	0	0
												Uroleucon sp. 5	1	1	0	0	1	1	0	0
												Utamphorophora humboldti	2	1	0	0	2	1	0	0
												Wahlgreniella nervata	2	1	0	0	7	1	0	0
	B) All years data - rarefied N>= 7
	Aphid Species N = 14	Total individual in Hamiltonella analysis	Rarefied - Average Hamiltonella Richness	Rarefied - Average Hamiltonella Shannon index	Rarefied - Average Hamiltonella Simpson index	Total individual in Parasitoid analysis	Rarefied - Average Parasitoid Richness	Rarefied - Average Parasitoid Shannon index	Rarefied - Average Parasitoid Simpson index			Aphid Species N = 19	Total individual in Hamiltonella analysis	Rarefied - Average Hamiltonella Richness	Rarefied - Average Hamiltonella Shannon index	Rarefied - Average Hamiltonella Simpson index	Total individual in Plant analysis	Rarefied - Average Plant Richness	Rarefied - Average Plant Shannon index	Rarefied - Average Plant Simpson index
	Acyrthosiphon pisum Medicago	77	3.133	0.877406	0.487918	93	2.184	0.52483	0.314327			Acyrthosiphon pisum Medicago	77	3.066	0.859185	0.481469	170	1	0	0
	Amphorophora rubi	7	4	1.15374	0.612245	93	1.212	0.0867533	0.0515918			Amphorophora rubi	7	4	1.15374	0.612245	93	1	0	0
	Aphis fabae	14	4.109	1.31664	0.707265	69	2.953	0.879956	0.514612			Aphis fabae	14	4.099	1.31409	0.706531	71	2.292	0.692053	0.448612
	Cavariella theobaldi	7	3	0.9557	0.571429	25	1.769	0.326821	0.195633			Cavariella pastinacae	11	1.635	0.260424	0.15551	15	2.877	0.897747	0.541551
	Drepanosiphum platanoidis	10	1	0	0	69	1.916	0.40133	0.241388			Cavariella theobaldi	7	3	0.9557	0.571429	25	1	0	0
	Hyperomyzus lactucae	21	3.448	1.07817	0.609306	40	1.885	0.485114	0.32449			Drepanosiphum aceris	8	2	0.553301	0.369143	8	1	0	0
	Macrosiphoniella artemisiae	20	1.948	0.552248	0.376653	85	1	0	0			Drepanosiphum platanoidis	10	1	0	0	72	1.459	0.20926	0.130694
	Macrosiphum euphorbiae	49	1.917	0.409273	0.24951	131	4.095	1.24401	0.658571			Hyperomyzus lactucae	21	3.389	1.05766	0.600816	43	1	0	0
	Macrosiphum funestum	13	3.461	1.13534	0.648857	19	5.058	1.52577	0.757673			Macrosiphoniella artemisiae	20	1.955	0.552974	0.376571	100	1	0	0
	Macrosiphum gei	13	3.211	0.863023	0.471592	69	3.282	1.02475	0.587265			Macrosiphum albifrons	8	1	0	0	8	1	0	0
	Macrosiphum hellebori	8	1.859	0.35229	0.210367	56	2.414	0.596601	0.345633			Macrosiphum euphorbiae	49	1.895	0.401961	0.245796	161	4.322	1.31262	0.684776
	Macrosiphum rosae	7	1	0	0	150	1.756	0.310214	0.180653			Macrosiphum funestum	13	3.464	1.13693	0.649714	20	1	0	0
	Metopolophium dirhodum	16	2.887	0.910869	0.551224	11	3.259	1.04193	0.60751			Macrosiphum gei	13	3.185	0.853786	0.467347	78	1.498	0.225932	0.140898
	Periphyllus lyropictus	34	2.406	0.76185	0.494122	45	1.519	0.231675	0.14351			Macrosiphum hellebori	8	1.878	0.360082	0.21502	58	1.252	0.103134	0.0613469
												Macrosiphum rosae	7	1	0	0	155	1.308	0.128411	0.0766531
												Metopolophium dirhodum	16	2.859	0.903164	0.548694	27	4.219	1.28941	0.678653
												Periphyllus lyropictus	34	2.425	0.76639	0.495061	55	1	0	0
												Periphyllus testudinaceus	10	1	0	0	12	2.558	0.829945	0.530408
												Sitobion avenae	16	3.508	1.10754	0.625306	21	4.862	1.4803	0.745837
	C) 2021-2022 year data Mummies only
	Aphid Species N = 16	Total individual in Hamiltonella analysis	Hamiltonella Richness	Hamiltonella Shannon index	Hamiltonella Simpson index	Total individual in Parasitoid analysis	Parasitoid Richness	Parasitoid Shannon index	Parasitoid Simpson index			Aphid Species N = 16	Total individual in Hamiltonella analysis	Hamiltonella Richness	Hamiltonella Shannon index	Hamiltonella Simpson index	Total individual in plant analysis	Plant Richness	Plant Shannon index	Plant Simpson index
	Amphorophora rubi	7	4	1.15374	0.612245	93	4	0.177945	0.0631287			Amphorophora rubi	7	4	1.15374	0.612245	93	1	0	0
	Aphis fabae	12	5	1.51711	0.763889	69	9	1.22499	0.589372			Aphis fabae	12	5	1.51711	0.763889	69	3	0.841716	0.522579
	Cavariella pastinacae	1	1	0	0	5	1	0	0			Cavariella pastinacae	1	1	0	0	5	1	0	0
	Cavariella theobaldi	7	3	0.9557	0.571429	25	3	0.443307	0.2176			Cavariella theobaldi	7	3	0.9557	0.571429	25	1	0	0
	Drepanosiphum platanoidis	7	1	0	0	69	4	0.575804	0.281033			Drepanosiphum platanoidis	7	1	0	0	69	2	0.295439	0.15879
	Hyperomyzus lactucae	18	4	1.11749	0.623457	40	2	0.588169	0.39875			Hyperomyzus lactucae	18	4	1.11749	0.623457	40	1	0	0
	Macrosiphoniella artemisiae	5	1	0	0	85	1	0	0			Macrosiphoniella artemisiae	5	1	0	0	85	1	0	0
	Macrosiphum euphorbiae	19	1	0	0	131	17	1.92387	0.761028			Macrosiphum euphorbiae	19	1	0	0	131	9	1.55017	0.711963
	Macrosiphum funestum	12	4	1.28606	0.708333	19	9	2.01016	0.842105			Macrosiphum funestum	12	4	1.28606	0.708333	19	1	0	0
	Macrosiphum gei	4	2	0.562335	0.375	69	5	1.31769	0.676749			Macrosiphum gei	4	2	0.562335	0.375	69	1	0	0
	Macrosiphum hellebori	6	1	0	0	56	7	0.894566	0.396046			Macrosiphum hellebori	6	1	0	0	56	1	0	0
	Macrosiphum rosae	2	1	0	0	150	9	0.567691	0.211556			Macrosiphum rosae	2	1	0	0	150	2	0.0980391	0.0392
	Periphyllus lyropictus	24	4	0.881721	0.489583	45	2	0.29996	0.161975			Periphyllus lyropictus	24	4	0.881721	0.489583	45	1	0	0
	Periphyllus testudinaceus	1	1	0	0	3	2	0.636514	0.444444			Periphyllus testudinaceus	1	1	0	0	3	2	0.636514	0.444444
	Utamphorophora humboldti	2	1	0	0	2	2	0.693147	0.5			Utamphorophora humboldti	2	1	0	0	2	1	0	0
	Wahlgreniella nervata	2	1	0	0	7	1	0	0			Wahlgreniella nervata	2	1	0	0	7	1	0	0

## Sheet: S4_Similarity
	Supplementary Table 4 - Community similary of parasitoids, plants, and Hamiltonella genotypes between pairs of aphid species. Each cell in the table represents the community composition similarity (1 - Bray-Curtis distance) for the parasitoids/Hamiltonella/Host plants of a specific pair of aphid species. The values range from 0 to 1, where: 1 indicates identical communitites and 0 implies no simi…
	Parasitoid and Hamiltonella similarities					Plant and Hamiltonella similarities
	Aphid_taxa_A	Aphid_taxa_B	Parasitoid Similarity	Hamiltonella Similarity		Aphid_taxa_A	Aphid_taxa_B	Plant Similarity	Hamiltonella Similarity
	Acyrthosiphon pisum	Amphorophora rubi	0.0107527	0.0238095		Acyrthosiphon pisum	Amphorophora rubi	0	0.0238095
	Acyrthosiphon pisum	Aphis fabae	0.0123457	0.043956		Acyrthosiphon pisum	Aphis fabae	0	0.043956
	Acyrthosiphon pisum	Aphis ruborum	0	0		Acyrthosiphon pisum	Aphis ruborum	0	0
	Acyrthosiphon pisum	Cavariella pastinacae	0	0		Acyrthosiphon pisum	Aphis sambuci	0	0
	Acyrthosiphon pisum	Cavariella theobaldi	0	0		Acyrthosiphon pisum	Cavariella pastinacae	0	0
	Acyrthosiphon pisum	Drepanosiphum platanoidis	0	0		Acyrthosiphon pisum	Cavariella theobaldi	0	0
	Acyrthosiphon pisum	Hyperomyzus lactucae	0	0.0408163		Acyrthosiphon pisum	Drepanosiphum aceris	0	0
	Acyrthosiphon pisum	Macrosiphoniella artemisiae	0	0		Acyrthosiphon pisum	Drepanosiphum platanoidis	0	0
	Acyrthosiphon pisum	Macrosiphum euphorbiae	0.223214	0		Acyrthosiphon pisum	Hyperomyzus lactucae	0	0.0408163
	Acyrthosiphon pisum	Macrosiphum funestum	0.0357143	0		Acyrthosiphon pisum	Macrosiphoniella artemisiae	0	0
	Acyrthosiphon pisum	Macrosiphum gei	0.123457	0		Acyrthosiphon pisum	Macrosiphum albifrons	0	0
	Acyrthosiphon pisum	Macrosiphum hellebori	0.0134228	0		Acyrthosiphon pisum	Macrosiphum euphorbiae	0	0
	Acyrthosiphon pisum	Macrosiphum rosae	0.0246914	0		Acyrthosiphon pisum	Macrosiphum funestum	0	0
	Acyrthosiphon pisum	Metopolophium dirhodum	0	0.172043		Acyrthosiphon pisum	Macrosiphum gei	0	0
	Acyrthosiphon pisum	Periphyllus lyropictus	0	0.306306		Acyrthosiphon pisum	Macrosiphum hellebori	0	0
	Acyrthosiphon pisum	Periphyllus testudinaceus	0	0		Acyrthosiphon pisum	Macrosiphum rosae	0	0
	Acyrthosiphon pisum	Sitobion avenae	0	0.0860215		Acyrthosiphon pisum	Macrosiphum sp	0	0
	Acyrthosiphon pisum	Sitobion fragariae	0	0		Acyrthosiphon pisum	Metopolophium dirhodum	0	0.172043
	Acyrthosiphon pisum	Uroleucon sonchi	0	0.025641		Acyrthosiphon pisum	Periphyllus lyropictus	0	0.306306
	Acyrthosiphon pisum	Utamphorophora humboldti	0	0		Acyrthosiphon pisum	Periphyllus testudinaceus	0	0
	Acyrthosiphon pisum	Wahlgreniella nervata	0	0		Acyrthosiphon pisum	Rhopalomyzus lonicerae	0	0
	Amphorophora rubi	Aphis fabae	0	0.0952381		Acyrthosiphon pisum	Sitobion avenae	0	0.0860215
	Amphorophora rubi	Aphis ruborum	0	0		Acyrthosiphon pisum	Sitobion fragariae	0	0
	Amphorophora rubi	Cavariella pastinacae	0	0.111111		Acyrthosiphon pisum	Tuberculatus sp1	0	0
	Amphorophora rubi	Cavariella theobaldi	0	0.571429		Acyrthosiphon pisum	Uroleucon ambrosiae	0	0
	Amphorophora rubi	Drepanosiphum platanoidis	0	0		Acyrthosiphon pisum	Uroleucon escalantii	0	0.025641
	Amphorophora rubi	Hyperomyzus lactucae	0	0.0714286		Acyrthosiphon pisum	Uroleucon sonchi	0	0.025641
	Amphorophora rubi	Macrosiphoniella artemisiae	0	0		Acyrthosiphon pisum	Uroleucon sp5	0	0
	Amphorophora rubi	Macrosiphum euphorbiae	0.0446429	0.142857		Acyrthosiphon pisum	Utamphorophora humboldti	0	0
	Amphorophora rubi	Macrosiphum funestum	0	0.4		Acyrthosiphon pisum	Wahlgreniella nervata	0	0
	Amphorophora rubi	Macrosiphum gei	0.0123457	0.4		Amphorophora rubi	Aphis fabae	0.292683	0.0952381
	Amphorophora rubi	Macrosiphum hellebori	0	0.533333		Amphorophora rubi	Aphis ruborum	0.0824742	0
	Amphorophora rubi	Macrosiphum rosae	0.00823045	0.571429		Amphorophora rubi	Aphis sambuci	0	0.25
	Amphorophora rubi	Metopolophium dirhodum	0	0.26087		Amphorophora rubi	Cavariella pastinacae	0	0.111111
	Amphorophora rubi	Periphyllus lyropictus	0	0.0487805		Amphorophora rubi	Cavariella theobaldi	0	0.571429
	Amphorophora rubi	Periphyllus testudinaceus	0	0		Amphorophora rubi	Drepanosiphum aceris	0	0
	Amphorophora rubi	Sitobion avenae	0	0.0869565		Amphorophora rubi	Drepanosiphum platanoidis	0	0
	Amphorophora rubi	Sitobion fragariae	0.0185185	0.2		Amphorophora rubi	Hyperomyzus lactucae	0	0.0714286
	Amphorophora rubi	Uroleucon sonchi	0	0		Amphorophora rubi	Macrosiphoniella artemisiae	0	0
	Amphorophora rubi	Utamphorophora humboldti	0	0.444444		Amphorophora rubi	Macrosiphum albifrons	0	0.533333
	Amphorophora rubi	Wahlgreniella nervata	0	0		Amphorophora rubi	Macrosiphum euphorbiae	0	0.142857
	Aphis fabae	Aphis ruborum	0.0833333	0		Amphorophora rubi	Macrosiphum funestum	0.353982	0.4
	Aphis fabae	Cavariella pastinacae	0.027027	0.08		Amphorophora rubi	Macrosiphum gei	0	0.4
	Aphis fabae	Cavariella theobaldi	0.0212766	0.0952381		Amphorophora rubi	Macrosiphum hellebori	0	0.533333
	Aphis fabae	Drepanosiphum platanoidis	0	0		Amphorophora rubi	Macrosiphum rosae	0	0.571429
	Aphis fabae	Hyperomyzus lactucae	0.0183486	0.0571429		Amphorophora rubi	Macrosiphum sp	0	0.444444
	Aphis fabae	Macrosiphoniella artemisiae	0	0		Amphorophora rubi	Metopolophium dirhodum	0	0.26087
	Aphis fabae	Macrosiphum euphorbiae	0.04	0.031746		Amphorophora rubi	Periphyllus lyropictus	0	0.0487805
	Aphis fabae	Macrosiphum funestum	0.0454545	0.148148		Amphorophora rubi	Periphyllus testudinaceus	0	0
	Aphis fabae	Macrosiphum gei	0.0144928	0.0740741		Amphorophora rubi	Rhopalomyzus lonicerae	0	0.25
	Aphis fabae	Macrosiphum hellebori	0.016	0.0909091		Amphorophora rubi	Sitobion avenae	0	0.0869565
	Aphis fabae	Macrosiphum rosae	0.00913242	0.0952381		Amphorophora rubi	Sitobion fragariae	0.0720721	0.2
	Aphis fabae	Metopolophium dirhodum	0.025	0.0666667		Amphorophora rubi	Tuberculatus sp1	0	0
	Aphis fabae	Periphyllus lyropictus	0	0.0416667		Amphorophora rubi	Uroleucon ambrosiae	0	0
	Aphis fabae	Periphyllus testudinaceus	0	0		Amphorophora rubi	Uroleucon escalantii	0	0
	Aphis fabae	Sitobion avenae	0	0		Amphorophora rubi	Uroleucon sonchi	0	0
	Aphis fabae	Sitobion fragariae	0	0		Amphorophora rubi	Uroleucon sp5	0	0
	Aphis fabae	Uroleucon sonchi	0.0444444	0		Amphorophora rubi	Utamphorophora humboldti	0	0.444444
	Aphis fabae	Utamphorophora humboldti	0	0.125		Amphorophora rubi	Wahlgreniella nervata	0	0
	Aphis fabae	Wahlgreniella nervata	0	0		Aphis fabae	Aphis ruborum	0.106667	0
	Aphis ruborum	Cavariella pastinacae	0	0.166667		Aphis fabae	Aphis sambuci	0	0.133333
	Aphis ruborum	Cavariella theobaldi	0	0		Aphis fabae	Cavariella pastinacae	0	0.08
	Aphis ruborum	Drepanosiphum platanoidis	0	0		Aphis fabae	Cavariella theobaldi	0	0.0952381
	Aphis ruborum	Hyperomyzus lactucae	0	0		Aphis fabae	Drepanosiphum aceris	0	0
	Aphis ruborum	Macrosiphoniella artemisiae	0	0		Aphis fabae	Drepanosiphum platanoidis	0	0
	Aphis ruborum	Macrosiphum euphorbiae	0	0		Aphis fabae	Hyperomyzus lactucae	0	0.0571429
	Aphis ruborum	Macrosiphum funestum	0	0		Aphis fabae	Macrosiphoniella artemisiae	0	0
	Aphis ruborum	Macrosiphum gei	0	0		Aphis fabae	Macrosiphum albifrons	0	0.0909091
	Aphis ruborum	Macrosiphum hellebori	0	0		Aphis fabae	Macrosiphum euphorbiae	0.0344828	0.031746
	Aphis ruborum	Macrosiphum rosae	0	0		Aphis fabae	Macrosiphum funestum	0.43956	0.148148
	Aphis ruborum	Metopolophium dirhodum	0	0		Aphis fabae	Macrosiphum gei	0	0.0740741
	Aphis ruborum	Periphyllus lyropictus	0	0		Aphis fabae	Macrosiphum hellebori	0	0.0909091
	Aphis ruborum	Periphyllus testudinaceus	0	0		Aphis fabae	Macrosiphum rosae	0	0.0952381
	Aphis ruborum	Sitobion avenae	0	0		Aphis fabae	Macrosiphum sp	0	0.125
	Aphis ruborum	Sitobion fragariae	0	0		Aphis fabae	Metopolophium dirhodum	0	0.0666667
	Aphis ruborum	Uroleucon sonchi	0	0		Aphis fabae	Periphyllus lyropictus	0	0.0416667
	Aphis ruborum	Utamphorophora humboldti	0	0		Aphis fabae	Periphyllus testudinaceus	0	0
	Aphis ruborum	Wahlgreniella nervata	0	0.666667		Aphis fabae	Rhopalomyzus lonicerae	0	0.133333
	Cavariella pastinacae	Cavariella theobaldi	0.333333	0.111111		Aphis fabae	Sitobion avenae	0	0
	Cavariella pastinacae	Drepanosiphum platanoidis	0	0		Aphis fabae	Sitobion fragariae	0.0898876	0
	Cavariella pastinacae	Hyperomyzus lactucae	0	0		Aphis fabae	Tuberculatus sp1	0	0
	Cavariella pastinacae	Macrosiphoniella artemisiae	0	0		Aphis fabae	Uroleucon ambrosiae	0	0
	Cavariella pastinacae	Macrosiphum euphorbiae	0	0.0333333		Aphis fabae	Uroleucon escalantii	0	0
	Cavariella pastinacae	Macrosiphum funestum	0	0.0833333		Aphis fabae	Uroleucon sonchi	0	0
	Cavariella pastinacae	Macrosiphum gei	0	0.0833333		Aphis fabae	Uroleucon sp5	0	0
	Cavariella pastinacae	Macrosiphum hellebori	0	0.105263		Aphis fabae	Utamphorophora humboldti	0	0.125
	Cavariella pastinacae	Macrosiphum rosae	0	0.111111		Aphis fabae	Wahlgreniella nervata	0	0
	Cavariella pastinacae	Metopolophium dirhodum	0	0.0740741		Aphis ruborum	Aphis sambuci	0	0
	Cavariella pastinacae	Periphyllus lyropictus	0	0		Aphis ruborum	Cavariella pastinacae	0	0.166667
	Cavariella pastinacae	Periphyllus testudinaceus	0	0		Aphis ruborum	Cavariella theobaldi	0	0
	Cavariella pastinacae	Sitobion avenae	0	0		Aphis ruborum	Drepanosiphum aceris	0	0
	Cavariella pastinacae	Sitobion fragariae	0	0		Aphis ruborum	Drepanosiphum platanoidis	0	0
	Cavariella pastinacae	Uroleucon sonchi	0	0		Aphis ruborum	Hyperomyzus lactucae	0	0
	Cavariella pastinacae	Utamphorophora humboldti	0	0.153846		Aphis ruborum	Macrosiphoniella artemisiae	0	0
	Cavariella pastinacae	Wahlgreniella nervata	0	0.307692		Aphis ruborum	Macrosiphum albifrons	0	0
	Cavariella theobaldi	Drepanosiphum platanoidis	0	0		Aphis ruborum	Macrosiphum euphorbiae	0	0
	Cavariella theobaldi	Hyperomyzus lactucae	0	0		Aphis ruborum	Macrosiphum funestum	0.333333	0
	Cavariella theobaldi	Macrosiphoniella artemisiae	0	0		Aphis ruborum	Macrosiphum gei	0	0
	Cavariella theobaldi	Macrosiphum euphorbiae	0.025641	0.142857		Aphis ruborum	Macrosiphum hellebori	0	0
	Cavariella theobaldi	Macrosiphum funestum	0.0454545	0.4		Aphis ruborum	Macrosiphum rosae	0	0
	Cavariella theobaldi	Macrosiphum gei	0	0.4		Aphis ruborum	Macrosiphum sp	0	0
	Cavariella theobaldi	Macrosiphum hellebori	0.0246914	0.533333		Aphis ruborum	Metopolophium dirhodum	0	0
	Cavariella theobaldi	Macrosiphum rosae	0	0.571429		Aphis ruborum	Periphyllus lyropictus	0	0
	Cavariella theobaldi	Metopolophium dirhodum	0	0.0869565		Aphis ruborum	Periphyllus testudinaceus	0	0
	Cavariella theobaldi	Periphyllus lyropictus	0	0		Aphis ruborum	Rhopalomyzus lonicerae	0	0
	Cavariella theobaldi	Periphyllus testudinaceus	0	0		Aphis ruborum	Sitobion avenae	0	0
	Cavariella theobaldi	Sitobion avenae	0	0		Aphis ruborum	Sitobion fragariae	0.363636	0
	Cavariella theobaldi	Sitobion fragariae	0	0		Aphis ruborum	Tuberculatus sp1	0	0
	Cavariella theobaldi	Uroleucon sonchi	0	0		Aphis ruborum	Uroleucon ambrosiae	0	0
	Cavariella theobaldi	Utamphorophora humboldti	0	0.444444		Aphis ruborum	Uroleucon escalantii	0	0
	Cavariella theobaldi	Wahlgreniella nervata	0	0		Aphis ruborum	Uroleucon sonchi	0	0
	Drepanosiphum platanoidis	Hyperomyzus lactucae	0	0		Aphis ruborum	Uroleucon sp5	0	0
	Drepanosiphum platanoidis	Macrosiphoniella artemisiae	0	0		Aphis ruborum	Utamphorophora humboldti	0	0
	Drepanosiphum platanoidis	Macrosiphum euphorbiae	0	0		Aphis ruborum	Wahlgreniella nervata	0	0.666667
	Drepanosiphum platanoidis	Macrosiphum funestum	0	0		Aphis sambuci	Cavariella pastinacae	0	0.166667
	Drepanosiphum platanoidis	Macrosiphum gei	0	0		Aphis sambuci	Cavariella theobaldi	0	0.25
	Drepanosiphum platanoidis	Macrosiphum hellebori	0	0		Aphis sambuci	Drepanosiphum aceris	0	0
	Drepanosiphum platanoidis	Macrosiphum rosae	0	0		Aphis sambuci	Drepanosiphum platanoidis	0	0
	Drepanosiphum platanoidis	Metopolophium dirhodum	0	0		Aphis sambuci	Hyperomyzus lactucae	0	0
	Drepanosiphum platanoidis	Periphyllus lyropictus	0	0		Aphis sambuci	Macrosiphoniella artemisiae	0	0
	Drepanosiphum platanoidis	Periphyllus testudinaceus	0	0		Aphis sambuci	Macrosiphum albifrons	0	0.222222
	Drepanosiphum platanoidis	Sitobion avenae	0	0		Aphis sambuci	Macrosiphum euphorbiae	0	0.04
	Drepanosiphum platanoidis	Sitobion fragariae	0	0		Aphis sambuci	Macrosiphum funestum	0	0.142857
	Drepanosiphum platanoidis	Uroleucon sonchi	0	0		Aphis sambuci	Macrosiphum gei	0	0.142857
	Drepanosiphum platanoidis	Utamphorophora humboldti	0	0		Aphis sambuci	Macrosiphum hellebori	0	0.222222
	Drepanosiphum platanoidis	Wahlgreniella nervata	0	0		Aphis sambuci	Macrosiphum rosae	0	0.25
	Hyperomyzus lactucae	Macrosiphoniella artemisiae	0	0		Aphis sambuci	Macrosiphum sp	0	0.666667
	Hyperomyzus lactucae	Macrosiphum euphorbiae	0.140351	0		Aphis sambuci	Metopolophium dirhodum	0	0.117647
	Hyperomyzus lactucae	Macrosiphum funestum	0.0677966	0		Aphis sambuci	Periphyllus lyropictus	0	0
	Hyperomyzus lactucae	Macrosiphum gei	0	0		Aphis sambuci	Periphyllus testudinaceus	0	0
	Hyperomyzus lactucae	Macrosiphum hellebori	0.0833333	0		Aphis sambuci	Rhopalomyzus lonicerae	0	1
	Hyperomyzus lactucae	Macrosiphum rosae	0	0		Aphis sambuci	Sitobion avenae	0	0
	Hyperomyzus lactucae	Metopolophium dirhodum	0	0.324324		Aphis sambuci	Sitobion fragariae	0	0
	Hyperomyzus lactucae	Periphyllus lyropictus	0	0.0363636		Aphis sambuci	Tuberculatus sp1	0	0
	Hyperomyzus lactucae	Periphyllus testudinaceus	0	0		Aphis sambuci	Uroleucon ambrosiae	0	0
	Hyperomyzus lactucae	Sitobion avenae	0	0		Aphis sambuci	Uroleucon escalantii	0	0
	Hyperomyzus lactucae	Sitobion fragariae	0	0		Aphis sambuci	Uroleucon sonchi	0	0
	Hyperomyzus lactucae	Uroleucon sonchi	0.131148	0		Aphis sambuci	Uroleucon sp5	0	0
	Hyperomyzus lactucae	Utamphorophora humboldti	0	0		Aphis sambuci	Utamphorophora humboldti	0	0.666667
	Hyperomyzus lactucae	Wahlgreniella nervata	0	0		Aphis sambuci	Wahlgreniella nervata	0	0
	Macrosiphoniella artemisiae	Macrosiphum euphorbiae	0	0		Cavariella pastinacae	Cavariella theobaldi	0.25	0.111111
	Macrosiphoniella artemisiae	Macrosiphum funestum	0	0		Cavariella pastinacae	Drepanosiphum aceris	0	0
	Macrosiphoniella artemisiae	Macrosiphum gei	0	0		Cavariella pastinacae	Drepanosiphum platanoidis	0	0
	Macrosiphoniella artemisiae	Macrosiphum hellebori	0	0		Cavariella pastinacae	Hyperomyzus lactucae	0	0
	Macrosiphoniella artemisiae	Macrosiphum rosae	0	0		Cavariella pastinacae	Macrosiphoniella artemisiae	0	0
	Macrosiphoniella artemisiae	Metopolophium dirhodum	0	0		Cavariella pastinacae	Macrosiphum albifrons	0	0.105263
	Macrosiphoniella artemisiae	Periphyllus lyropictus	0	0		Cavariella pastinacae	Macrosiphum euphorbiae	0	0.0333333
	Macrosiphoniella artemisiae	Periphyllus testudinaceus	0	0		Cavariella pastinacae	Macrosiphum funestum	0	0.0833333
	Macrosiphoniella artemisiae	Sitobion avenae	0	0		Cavariella pastinacae	Macrosiphum gei	0	0.0833333
	Macrosiphoniella artemisiae	Sitobion fragariae	0	0		Cavariella pastinacae	Macrosiphum hellebori	0	0.105263
	Macrosiphoniella artemisiae	Uroleucon sonchi	0	0		Cavariella pastinacae	Macrosiphum rosae	0	0.111111
	Macrosiphoniella artemisiae	Utamphorophora humboldti	0	0		Cavariella pastinacae	Macrosiphum sp	0	0.153846
	Macrosiphoniella artemisiae	Wahlgreniella nervata	0	0		Cavariella pastinacae	Metopolophium dirhodum	0	0.0740741
	Macrosiphum euphorbiae	Macrosiphum funestum	0.146667	0.0967742		Cavariella pastinacae	Periphyllus lyropictus	0	0
	Macrosiphum euphorbiae	Macrosiphum gei	0.49	0.387097		Cavariella pastinacae	Periphyllus testudinaceus	0	0
	Macrosiphum euphorbiae	Macrosiphum hellebori	0.588235	0.280702		Cavariella pastinacae	Rhopalomyzus lonicerae	0	0.166667
	Macrosiphum euphorbiae	Macrosiphum rosae	0.0782918	0.25		Cavariella pastinacae	Sitobion avenae	0	0
	Macrosiphum euphorbiae	Metopolophium dirhodum	0.084507	0.0615385		Cavariella pastinacae	Sitobion fragariae	0	0
	Macrosiphum euphorbiae	Periphyllus lyropictus	0	0		Cavariella pastinacae	Tuberculatus sp1	0	0
	Macrosiphum euphorbiae	Periphyllus testudinaceus	0	0		Cavariella pastinacae	Uroleucon ambrosiae	0	0
	Macrosiphum euphorbiae	Sitobion avenae	0.0294118	0.0307692		Cavariella pastinacae	Uroleucon escalantii	0	0
	Macrosiphum euphorbiae	Sitobion fragariae	0.0136986	0.0384615		Cavariella pastinacae	Uroleucon sonchi	0	0
	Macrosiphum euphorbiae	Uroleucon sonchi	0.0789474	0		Cavariella pastinacae	Uroleucon sp5	0	0
	Macrosiphum euphorbiae	Utamphorophora humboldti	0.0150376	0.0784314		Cavariella pastinacae	Utamphorophora humboldti	0	0.153846
	Macrosiphum euphorbiae	Wahlgreniella nervata	0	0		Cavariella pastinacae	Wahlgreniella nervata	0	0.307692
	Macrosiphum funestum	Macrosiphum gei	0.181818	0.230769		Cavariella theobaldi	Drepanosiphum aceris	0	0
	Macrosiphum funestum	Macrosiphum hellebori	0.133333	0.285714		Cavariella theobaldi	Drepanosiphum platanoidis	0	0
	Macrosiphum funestum	Macrosiphum rosae	0.118343	0.3		Cavariella theobaldi	Hyperomyzus lactucae	0	0
	Macrosiphum funestum	Metopolophium dirhodum	0	0.0689655		Cavariella theobaldi	Macrosiphoniella artemisiae	0	0
	Macrosiphum funestum	Periphyllus lyropictus	0	0		Cavariella theobaldi	Macrosiphum albifrons	0	0.533333
	Macrosiphum funestum	Periphyllus testudinaceus	0	0		Cavariella theobaldi	Macrosiphum euphorbiae	0	0.142857
	Macrosiphum funestum	Sitobion avenae	0.0833333	0		Cavariella theobaldi	Macrosiphum funestum	0	0.4
	Macrosiphum funestum	Sitobion fragariae	0	0.125		Cavariella theobaldi	Macrosiphum gei	0	0.4
	Macrosiphum funestum	Uroleucon sonchi	0.15	0		Cavariella theobaldi	Macrosiphum hellebori	0	0.533333
	Macrosiphum funestum	Utamphorophora humboldti	0	0.266667		Cavariella theobaldi	Macrosiphum rosae	0	0.571429
	Macrosiphum funestum	Wahlgreniella nervata	0	0		Cavariella theobaldi	Macrosiphum sp	0	0.444444
	Macrosiphum gei	Macrosiphum hellebori	0.56	0.761905		Cavariella theobaldi	Metopolophium dirhodum	0	0.0869565
	Macrosiphum gei	Macrosiphum rosae	0.109589	0.7		Cavariella theobaldi	Periphyllus lyropictus	0	0
	Macrosiphum gei	Metopolophium dirhodum	0.125	0.137931		Cavariella theobaldi	Periphyllus testudinaceus	0	0
	Macrosiphum gei	Periphyllus lyropictus	0	0		Cavariella theobaldi	Rhopalomyzus lonicerae	0	0.25
	Macrosiphum gei	Periphyllus testudinaceus	0	0		Cavariella theobaldi	Sitobion avenae	0	0
	Macrosiphum gei	Sitobion avenae	0.0540541	0.0689655		Cavariella theobaldi	Sitobion fragariae	0	0
	Macrosiphum gei	Sitobion fragariae	0.0238095	0.125		Cavariella theobaldi	Tuberculatus sp1	0	0
	Macrosiphum gei	Uroleucon sonchi	0	0		Cavariella theobaldi	Uroleucon ambrosiae	0	0
	Macrosiphum gei	Utamphorophora humboldti	0.028169	0.266667		Cavariella theobaldi	Uroleucon escalantii	0	0
	Macrosiphum gei	Wahlgreniella nervata	0	0		Cavariella theobaldi	Uroleucon sonchi	0	0
	Macrosiphum hellebori	Macrosiphum rosae	0.0291262	0.933333		Cavariella theobaldi	Uroleucon sp5	0	0
	Macrosiphum hellebori	Metopolophium dirhodum	0.149254	0.166667		Cavariella theobaldi	Utamphorophora humboldti	0	0.444444
	Macrosiphum hellebori	Periphyllus lyropictus	0	0		Cavariella theobaldi	Wahlgreniella nervata	0	0
	Macrosiphum hellebori	Periphyllus testudinaceus	0	0		Drepanosiphum aceris	Drepanosiphum platanoidis	0	0
	Macrosiphum hellebori	Sitobion avenae	0.0655738	0.0833333		Drepanosiphum aceris	Hyperomyzus lactucae	0	0
	Macrosiphum hellebori	Sitobion fragariae	0.028169	0.181818		Drepanosiphum aceris	Macrosiphoniella artemisiae	0	0
	Macrosiphum hellebori	Uroleucon sonchi	0.103896	0		Drepanosiphum aceris	Macrosiphum albifrons	0	0
	Macrosiphum hellebori	Utamphorophora humboldti	0.0344828	0.4		Drepanosiphum aceris	Macrosiphum euphorbiae	0	0
	Macrosiphum hellebori	Wahlgreniella nervata	0	0		Drepanosiphum aceris	Macrosiphum funestum	0	0
	Macrosiphum rosae	Metopolophium dirhodum	0.0248447	0.0869565		Drepanosiphum aceris	Macrosiphum gei	0	0
	Macrosiphum rosae	Periphyllus lyropictus	0	0		Drepanosiphum aceris	Macrosiphum hellebori	0	0
	Macrosiphum rosae	Periphyllus testudinaceus	0	0		Drepanosiphum aceris	Macrosiphum rosae	0	0
	Macrosiphum rosae	Sitobion avenae	0.0258065	0		Drepanosiphum aceris	Macrosiphum sp	0	0
	Macrosiphum rosae	Sitobion fragariae	0.0242424	0		Drepanosiphum aceris	Metopolophium dirhodum	0	0
	Macrosiphum rosae	Uroleucon sonchi	0	0		Drepanosiphum aceris	Periphyllus lyropictus	0	0
	Macrosiphum rosae	Utamphorophora humboldti	0.0131579	0.444444		Drepanosiphum aceris	Periphyllus testudinaceus	0.5	0
	Macrosiphum rosae	Wahlgreniella nervata	0	0		Drepanosiphum aceris	Rhopalomyzus lonicerae	0	0
	Metopolophium dirhodum	Periphyllus lyropictus	0	0.32		Drepanosiphum aceris	Sitobion avenae	0	0
	Metopolophium dirhodum	Periphyllus testudinaceus	0	0		Drepanosiphum aceris	Sitobion fragariae	0	0
	Metopolophium dirhodum	Sitobion avenae	0.125	0.125		Drepanosiphum aceris	Tuberculatus sp1	0	0
	Metopolophium dirhodum	Sitobion fragariae	0.153846	0.105263		Drepanosiphum aceris	Uroleucon ambrosiae	0	0
	Metopolophium dirhodum	Uroleucon sonchi	0	0		Drepanosiphum aceris	Uroleucon escalantii	0	0
	Metopolophium dirhodum	Utamphorophora humboldti	0.153846	0.111111		Drepanosiphum aceris	Uroleucon sonchi	0	0
	Metopolophium dirhodum	Wahlgreniella nervata	0	0		Drepanosiphum aceris	Uroleucon sp5	0	0
	Periphyllus lyropictus	Periphyllus testudinaceus	0.0416667	0		Drepanosiphum aceris	Utamphorophora humboldti	0	0
	Periphyllus lyropictus	Sitobion avenae	0	0.04		Drepanosiphum aceris	Wahlgreniella nervata	0	0
	Periphyllus lyropictus	Sitobion fragariae	0	0		Drepanosiphum platanoidis	Hyperomyzus lactucae	0	0
	Periphyllus lyropictus	Uroleucon sonchi	0	0		Drepanosiphum platanoidis	Macrosiphoniella artemisiae	0	0
	Periphyllus lyropictus	Utamphorophora humboldti	0	0		Drepanosiphum platanoidis	Macrosiphum albifrons	0	0
	Periphyllus lyropictus	Wahlgreniella nervata	0	0		Drepanosiphum platanoidis	Macrosiphum euphorbiae	0	0
	Periphyllus testudinaceus	Sitobion avenae	0	0		Drepanosiphum platanoidis	Macrosiphum funestum	0	0
	Periphyllus testudinaceus	Sitobion fragariae	0	0		Drepanosiphum platanoidis	Macrosiphum gei	0	0
	Periphyllus testudinaceus	Uroleucon sonchi	0	0		Drepanosiphum platanoidis	Macrosiphum hellebori	0	0
	Periphyllus testudinaceus	Utamphorophora humboldti	0	0		Drepanosiphum platanoidis	Macrosiphum rosae	0	0
	Periphyllus testudinaceus	Wahlgreniella nervata	0	0		Drepanosiphum platanoidis	Macrosiphum sp	0	0
	Sitobion avenae	Sitobion fragariae	0.1	0.105263		Drepanosiphum platanoidis	Metopolophium dirhodum	0	0
	Sitobion avenae	Uroleucon sonchi	0	0		Drepanosiphum platanoidis	Periphyllus lyropictus	0.0944882	0
	Sitobion avenae	Utamphorophora humboldti	0.285714	0		Drepanosiphum platanoidis	Periphyllus testudinaceus	0.166667	0
	Sitobion avenae	Wahlgreniella nervata	0	0		Drepanosiphum platanoidis	Rhopalomyzus lonicerae	0	0
	Sitobion fragariae	Uroleucon sonchi	0	0		Drepanosiphum platanoidis	Sitobion avenae	0	0
	Sitobion fragariae	Utamphorophora humboldti	0.117647	0		Drepanosiphum platanoidis	Sitobion fragariae	0	0
	Sitobion fragariae	Wahlgreniella nervata	0	0		Drepanosiphum platanoidis	Tuberculatus sp1	0	0
	Uroleucon sonchi	Utamphorophora humboldti	0	0		Drepanosiphum platanoidis	Uroleucon ambrosiae	0	0
	Uroleucon sonchi	Wahlgreniella nervata	0	0		Drepanosiphum platanoidis	Uroleucon escalantii	0	0
	Utamphorophora humboldti	Wahlgreniella nervata	0	0		Drepanosiphum platanoidis	Uroleucon sonchi	0	0
						Drepanosiphum platanoidis	Uroleucon sp5	0	0
						Drepanosiphum platanoidis	Utamphorophora humboldti	0	0
						Drepanosiphum platanoidis	Wahlgreniella nervata	0	0
						Hyperomyzus lactucae	Macrosiphoniella artemisiae	0	0
						Hyperomyzus lactucae	Macrosiphum albifrons	0	0
						Hyperomyzus lactucae	Macrosiphum euphorbiae	0.0588235	0
						Hyperomyzus lactucae	Macrosiphum funestum	0	0
						Hyperomyzus lactucae	Macrosiphum gei	0	0
						Hyperomyzus lactucae	Macrosiphum hellebori	0	0
						Hyperomyzus lactucae	Macrosiphum rosae	0	0
						Hyperomyzus lactucae	Macrosiphum sp	0	0
						Hyperomyzus lactucae	Metopolophium dirhodum	0	0.324324
						Hyperomyzus lactucae	Periphyllus lyropictus	0	0.0363636
						Hyperomyzus lactucae	Periphyllus testudinaceus	0	0
						Hyperomyzus lactucae	Rhopalomyzus lonicerae	0	0
						Hyperomyzus lactucae	Sitobion avenae	0	0
						Hyperomyzus lactucae	Sitobion fragariae	0	0
						Hyperomyzus lactucae	Tuberculatus sp1	0	0
						Hyperomyzus lactucae	Uroleucon ambrosiae	0	0
						Hyperomyzus lactucae	Uroleucon escalantii	0	0
						Hyperomyzus lactucae	Uroleucon sonchi	0.676923	0
						Hyperomyzus lactucae	Uroleucon sp5	0.0454545	0.0909091
						Hyperomyzus lactucae	Utamphorophora humboldti	0	0
						Hyperomyzus lactucae	Wahlgreniella nervata	0	0
						Macrosiphoniella artemisiae	Macrosiphum albifrons	0	0
						Macrosiphoniella artemisiae	Macrosiphum euphorbiae	0	0
						Macrosiphoniella artemisiae	Macrosiphum funestum	0	0
						Macrosiphoniella artemisiae	Macrosiphum gei	0	0
						Macrosiphoniella artemisiae	Macrosiphum hellebori	0	0
						Macrosiphoniella artemisiae	Macrosiphum rosae	0	0
						Macrosiphoniella artemisiae	Macrosiphum sp	0	0
						Macrosiphoniella artemisiae	Metopolophium dirhodum	0	0
						Macrosiphoniella artemisiae	Periphyllus lyropictus	0	0
						Macrosiphoniella artemisiae	Periphyllus testudinaceus	0	0
						Macrosiphoniella artemisiae	Rhopalomyzus lonicerae	0	0
						Macrosiphoniella artemisiae	Sitobion avenae	0	0
						Macrosiphoniella artemisiae	Sitobion fragariae	0	0
						Macrosiphoniella artemisiae	Tuberculatus sp1	0	0
						Macrosiphoniella artemisiae	Uroleucon ambrosiae	0	0
						Macrosiphoniella artemisiae	Uroleucon escalantii	0	0
						Macrosiphoniella artemisiae	Uroleucon sonchi	0	0
						Macrosiphoniella artemisiae	Uroleucon sp5	0	0
						Macrosiphoniella artemisiae	Utamphorophora humboldti	0	0
						Macrosiphoniella artemisiae	Wahlgreniella nervata	0	0
						Macrosiphum albifrons	Macrosiphum euphorbiae	0	0.280702
						Macrosiphum albifrons	Macrosiphum funestum	0	0.285714
						Macrosiphum albifrons	Macrosiphum gei	0	0.761905
						Macrosiphum albifrons	Macrosiphum hellebori	0	0.875
						Macrosiphum albifrons	Macrosiphum rosae	0	0.933333
						Macrosiphum albifrons	Macrosiphum sp	0	0.4
						Macrosiphum albifrons	Metopolophium dirhodum	0	0.0833333
						Macrosiphum albifrons	Periphyllus lyropictus	0	0
						Macrosiphum albifrons	Periphyllus testudinaceus	0	0
						Macrosiphum albifrons	Rhopalomyzus lonicerae	0	0.222222
						Macrosiphum albifrons	Sitobion avenae	0	0
						Macrosiphum albifrons	Sitobion fragariae	0	0
						Macrosiphum albifrons	Tuberculatus sp1	0	0
						Macrosiphum albifrons	Uroleucon ambrosiae	0	0
						Macrosiphum albifrons	Uroleucon escalantii	0	0
						Macrosiphum albifrons	Uroleucon sonchi	0	0
						Macrosiphum albifrons	Uroleucon sp5	0	0
						Macrosiphum albifrons	Utamphorophora humboldti	0	0.4
						Macrosiphum albifrons	Wahlgreniella nervata	0	0
						Macrosiphum euphorbiae	Macrosiphum funestum	0	0.0967742
						Macrosiphum euphorbiae	Macrosiphum gei	0.527197	0.387097
						Macrosiphum euphorbiae	Macrosiphum hellebori	0.146119	0.280702
						Macrosiphum euphorbiae	Macrosiphum rosae	0.0379747	0.25
						Macrosiphum euphorbiae	Macrosiphum sp	0.0122699	0.0784314
						Macrosiphum euphorbiae	Metopolophium dirhodum	0	0.0615385
						Macrosiphum euphorbiae	Periphyllus lyropictus	0	0
						Macrosiphum euphorbiae	Periphyllus testudinaceus	0	0
						Macrosiphum euphorbiae	Rhopalomyzus lonicerae	0	0.04
						Macrosiphum euphorbiae	Sitobion avenae	0	0.0307692
						Macrosiphum euphorbiae	Sitobion fragariae	0	0.0384615
						Macrosiphum euphorbiae	Tuberculatus sp1	0	0
						Macrosiphum euphorbiae	Uroleucon ambrosiae	0	0
						Macrosiphum euphorbiae	Uroleucon escalantii	0	0
						Macrosiphum euphorbiae	Uroleucon sonchi	0.0655738	0
						Macrosiphum euphorbiae	Uroleucon sp5	0.0123457	0
						Macrosiphum euphorbiae	Utamphorophora humboldti	0	0.0784314
						Macrosiphum euphorbiae	Wahlgreniella nervata	0.0238095	0
						Macrosiphum funestum	Macrosiphum gei	0	0.230769
						Macrosiphum funestum	Macrosiphum hellebori	0	0.285714
						Macrosiphum funestum	Macrosiphum rosae	0	0.3
						Macrosiphum funestum	Macrosiphum sp	0	0.266667
						Macrosiphum funestum	Metopolophium dirhodum	0	0.0689655
						Macrosiphum funestum	Periphyllus lyropictus	0	0
						Macrosiphum funestum	Periphyllus testudinaceus	0	0
						Macrosiphum funestum	Rhopalomyzus lonicerae	0	0.142857
						Macrosiphum funestum	Sitobion avenae	0	0
						Macrosiphum funestum	Sitobion fragariae	0.210526	0.125
						Macrosiphum funestum	Tuberculatus sp1	0	0
						Macrosiphum funestum	Uroleucon ambrosiae	0	0
						Macrosiphum funestum	Uroleucon escalantii	0	0
						Macrosiphum funestum	Uroleucon sonchi	0	0
						Macrosiphum funestum	Uroleucon sp5	0	0
						Macrosiphum funestum	Utamphorophora humboldti	0	0.266667
						Macrosiphum funestum	Wahlgreniella nervata	0	0
						Macrosiphum gei	Macrosiphum hellebori	0	0.761905
						Macrosiphum gei	Macrosiphum rosae	0.0257511	0.7
						Macrosiphum gei	Macrosiphum sp	0.025	0.266667
						Macrosiphum gei	Metopolophium dirhodum	0	0.137931
						Macrosiphum gei	Periphyllus lyropictus	0	0
						Macrosiphum gei	Periphyllus testudinaceus	0	0
						Macrosiphum gei	Rhopalomyzus lonicerae	0	0.142857
						Macrosiphum gei	Sitobion avenae	0	0.0689655
						Macrosiphum gei	Sitobion fragariae	0	0.125
						Macrosiphum gei	Tuberculatus sp1	0	0
						Macrosiphum gei	Uroleucon ambrosiae	0	0
						Macrosiphum gei	Uroleucon escalantii	0	0
						Macrosiphum gei	Uroleucon sonchi	0	0
						Macrosiphum gei	Uroleucon sp5	0	0
						Macrosiphum gei	Utamphorophora humboldti	0	0.266667
						Macrosiphum gei	Wahlgreniella nervata	0	0
						Macrosiphum hellebori	Macrosiphum rosae	0	0.933333
						Macrosiphum hellebori	Macrosiphum sp	0	0.4
						Macrosiphum hellebori	Metopolophium dirhodum	0	0.166667
						Macrosiphum hellebori	Periphyllus lyropictus	0	0
						Macrosiphum hellebori	Periphyllus testudinaceus	0	0
						Macrosiphum hellebori	Rhopalomyzus lonicerae	0	0.222222
						Macrosiphum hellebori	Sitobion avenae	0	0.0833333
						Macrosiphum hellebori	Sitobion fragariae	0	0.181818
						Macrosiphum hellebori	Tuberculatus sp1	0	0
						Macrosiphum hellebori	Uroleucon ambrosiae	0	0
						Macrosiphum hellebori	Uroleucon escalantii	0	0
						Macrosiphum hellebori	Uroleucon sonchi	0	0
						Macrosiphum hellebori	Uroleucon sp5	0	0
						Macrosiphum hellebori	Utamphorophora humboldti	0	0.4
						Macrosiphum hellebori	Wahlgreniella nervata	0	0
						Macrosiphum rosae	Macrosiphum sp	0.0127389	0.444444
						Macrosiphum rosae	Metopolophium dirhodum	0	0.0869565
						Macrosiphum rosae	Periphyllus lyropictus	0	0
						Macrosiphum rosae	Periphyllus testudinaceus	0	0
						Macrosiphum rosae	Rhopalomyzus lonicerae	0	0.25
						Macrosiphum rosae	Sitobion avenae	0	0
						Macrosiphum rosae	Sitobion fragariae	0	0
						Macrosiphum rosae	Tuberculatus sp1	0	0
						Macrosiphum rosae	Uroleucon ambrosiae	0	0
						Macrosiphum rosae	Uroleucon escalantii	0	0
						Macrosiphum rosae	Uroleucon sonchi	0	0
						Macrosiphum rosae	Uroleucon sp5	0	0
						Macrosiphum rosae	Utamphorophora humboldti	0	0.444444
						Macrosiphum rosae	Wahlgreniella nervata	0.0864198	0
						Macrosiphum sp	Metopolophium dirhodum	0	0.111111
						Macrosiphum sp	Periphyllus lyropictus	0	0
						Macrosiphum sp	Periphyllus testudinaceus	0	0
						Macrosiphum sp	Rhopalomyzus lonicerae	0	0.666667
						Macrosiphum sp	Sitobion avenae	0	0
						Macrosiphum sp	Sitobion fragariae	0	0
						Macrosiphum sp	Tuberculatus sp1	0	0
						Macrosiphum sp	Uroleucon ambrosiae	0	0
						Macrosiphum sp	Uroleucon escalantii	0	0
						Macrosiphum sp	Uroleucon sonchi	0	0
						Macrosiphum sp	Uroleucon sp5	0	0
						Macrosiphum sp	Utamphorophora humboldti	0	1
						Macrosiphum sp	Wahlgreniella nervata	0	0
						Metopolophium dirhodum	Periphyllus lyropictus	0	0.32
						Metopolophium dirhodum	Periphyllus testudinaceus	0	0
						Metopolophium dirhodum	Rhopalomyzus lonicerae	0.0714286	0.117647
						Metopolophium dirhodum	Sitobion avenae	0.375	0.125
						Metopolophium dirhodum	Sitobion fragariae	0.488889	0.105263
						Metopolophium dirhodum	Tuberculatus sp1	0	0
						Metopolophium dirhodum	Uroleucon ambrosiae	0	0
						Metopolophium dirhodum	Uroleucon escalantii	0	0
						Metopolophium dirhodum	Uroleucon sonchi	0	0
						Metopolophium dirhodum	Uroleucon sp5	0	0
						Metopolophium dirhodum	Utamphorophora humboldti	0.137931	0.111111
						Metopolophium dirhodum	Wahlgreniella nervata	0	0
						Periphyllus lyropictus	Periphyllus testudinaceus	0.0298507	0
						Periphyllus lyropictus	Rhopalomyzus lonicerae	0	0
						Periphyllus lyropictus	Sitobion avenae	0	0.04
						Periphyllus lyropictus	Sitobion fragariae	0	0
						Periphyllus lyropictus	Tuberculatus sp1	0	0
						Periphyllus lyropictus	Uroleucon ambrosiae	0	0
						Periphyllus lyropictus	Uroleucon escalantii	0	0
						Periphyllus lyropictus	Uroleucon sonchi	0	0
						Periphyllus lyropictus	Uroleucon sp5	0	0
						Periphyllus lyropictus	Utamphorophora humboldti	0	0
						Periphyllus lyropictus	Wahlgreniella nervata	0	0
						Periphyllus testudinaceus	Rhopalomyzus lonicerae	0	0
						Periphyllus testudinaceus	Sitobion avenae	0	0
						Periphyllus testudinaceus	Sitobion fragariae	0	0
						Periphyllus testudinaceus	Tuberculatus sp1	0	0
						Periphyllus testudinaceus	Uroleucon ambrosiae	0	0
						Periphyllus testudinaceus	Uroleucon escalantii	0	0
						Periphyllus testudinaceus	Uroleucon sonchi	0	0
						Periphyllus testudinaceus	Uroleucon sp5	0	0
						Periphyllus testudinaceus	Utamphorophora humboldti	0	0
						Periphyllus testudinaceus	Wahlgreniella nervata	0	0
						Rhopalomyzus lonicerae	Sitobion avenae	0	0
						Rhopalomyzus lonicerae	Sitobion fragariae	0	0
						Rhopalomyzus lonicerae	Tuberculatus sp1	0	0
						Rhopalomyzus lonicerae	Uroleucon ambrosiae	0	0
						Rhopalomyzus lonicerae	Uroleucon escalantii	0	0
						Rhopalomyzus lonicerae	Uroleucon sonchi	0	0
						Rhopalomyzus lonicerae	Uroleucon sp5	0	0
						Rhopalomyzus lonicerae	Utamphorophora humboldti	0	0.666667
						Rhopalomyzus lonicerae	Wahlgreniella nervata	0	0
						Sitobion avenae	Sitobion fragariae	0.25641	0.105263
						Sitobion avenae	Tuberculatus sp1	0	0
						Sitobion avenae	Uroleucon ambrosiae	0	0
						Sitobion avenae	Uroleucon escalantii	0	0
						Sitobion avenae	Uroleucon sonchi	0	0
						Sitobion avenae	Uroleucon sp5	0	0
						Sitobion avenae	Utamphorophora humboldti	0.173913	0
						Sitobion avenae	Wahlgreniella nervata	0	0
						Sitobion fragariae	Tuberculatus sp1	0	0
						Sitobion fragariae	Uroleucon ambrosiae	0	0
						Sitobion fragariae	Uroleucon escalantii	0	0
						Sitobion fragariae	Uroleucon sonchi	0	0
						Sitobion fragariae	Uroleucon sp5	0	0
						Sitobion fragariae	Utamphorophora humboldti	0.2	0
						Sitobion fragariae	Wahlgreniella nervata	0	0
						Tuberculatus sp1	Uroleucon ambrosiae	0	0
						Tuberculatus sp1	Uroleucon escalantii	0	0
						Tuberculatus sp1	Uroleucon sonchi	0	0
						Tuberculatus sp1	Uroleucon sp5	0	0
						Tuberculatus sp1	Utamphorophora humboldti	0	0
						Tuberculatus sp1	Wahlgreniella nervata	0	0
						Uroleucon ambrosiae	Uroleucon escalantii	0	0
						Uroleucon ambrosiae	Uroleucon sonchi	0	0
						Uroleucon ambrosiae	Uroleucon sp5	0	0
						Uroleucon ambrosiae	Utamphorophora humboldti	0	0
						Uroleucon ambrosiae	Wahlgreniella nervata	0	0
						Uroleucon escalantii	Uroleucon sonchi	0	1
						Uroleucon escalantii	Uroleucon sp5	0	0
						Uroleucon escalantii	Utamphorophora humboldti	0	0
						Uroleucon escalantii	Wahlgreniella nervata	0	0
						Uroleucon sonchi	Uroleucon sp5	0.0869565	0
						Uroleucon sonchi	Utamphorophora humboldti	0	0
						Uroleucon sonchi	Wahlgreniella nervata	0	0
						Uroleucon sp5	Utamphorophora humboldti	0	0
						Uroleucon sp5	Wahlgreniella nervata	0	0
						Utamphorophora humboldti	Wahlgreniella nervata	0	0

## Sheet: S5_PCR_protocol
Targeted gene	Primer names	Forward 5′-3′	Reverse 5′-3′	References
H. defensa 16s rDNA	10F - T419R	AGTTTGATCATGGCTCAGATTG	AAATGGTATTSGCATTTATCG	Niepoth et al., 2018
H. defensa accD	accD291F - accD832R	TTCTGGAGCACAAAAAGACAC	AAGGTTCAGGTTGATGAGTCAG	Degnan & Moran, 2008
H. defensa hrpA	hrpA106F - hrpA984R	AAACCCAATCTGACAAAAATAGG	TAACTCTTCGGCTTCTGACAAC	Degnan & Moran, 2008
H. defensa murE	murE16F -murE936R	ACTAACGGGAAAACCACTAATAC	TTGAGAATGTCAGCGGTAATC	Degnan & Moran, 2008
H. defensa recJ	recJ44F - recJ1012R	ATCCGCTCTCAGAAACATACC	GATGACATAAATCCAATGCCTC	Degnan & Moran, 2008
COI Second segment	CS1_Ill_B_F - CS2_HCO2198	ACACTGACGACATGGTTCTACAC CIGAYATRGCITTYCCICG	TACGGTAGCAGAGACTTGGTCT TAAACTTCAGGGTGACCAAAAAATCA	Fagan-jeffries et al., 2018	PS: the CS1 and CS2 tag are shown in bold.
References
Niepoth, N., Ellers, J. & Henry, L.M. 2018 Symbiont interactions with non-native hosts limit the formation of new symbioses. BMC Evol Biol 18, 27 (doi: 10.1186/s12862-018-1143-z)
Degnan PH, Moran NA. 2008 Evolutionary genetics of a defensive facultative symbiont of insects: Exchange of toxin-encoding bacteriophage. Molecular Ecology 17, 916–929. (doi:10.1111/j.1365-294X.2007.03616.x)
Fagan-Jeffries EP, Cooper SJB, Bertozzi T, Bradford TM, Austin AD. 2018 DNA barcoding of microgastrine parasitoid wasps (Hymenoptera: Braconidae) using high-throughput methods more than doubles the number of species known for Australia. Molecular Ecology Resources 18, 1132–1143. (doi:10.1111/1755-0998.12904)
PCR conditions for COI (CS1_Ill_B_F/CS2_HCO2198)
95°C	10 min
95°C	45 s	34 cycles
51°C	45 s
72°C	90 s
72°C	10 min
PCR conditions for other genes (16s, accD, hrpA, murE, recJ)
94°C	2 min
94°C	20 s	11 cycles
56°C → 46°C (-1°C per cycle)	50 s
72°C	30 s
94°C	2 min	25 cycles
45°C	50s
72°C	2 min
72°C	5 min
PCR reaction mixture
12.5 µL	Mango PCR Mix(Meridian Life Science Inc. USA)
9.5 µL	H2O
0.5 µL	Forward primer
0.5 µL	Reverse primer
2 µL	DNA template

## Sheet: S6_MMRR_analysis
	Supplementary Table 6 – Multiple matrix regression with randomization (MMRR) model outputs. Results include R-squared (variance explained), F-statistic & F-p-value (overall model fit), predictor coefficients (β) (predictor relationship strength and direction), and t-statistic & t-p-value (significance of predictors). Model permutations = 9999. Input parasitoid / plant/ Hamiltonella matrices are c…
	MMRR outputs using full dataset
	A) 22 species model Parasitoid and aphid genetic	Overall	Intercept	Parasitoid community	Aphid phylogenetic relatedness
	R-squared	0.130048
	F-statistic	17.0417
	F-pvalue	0.0052**
	predictor coefficients (β)		0.449714	0.367003	0.32527
	t-statistic		3.55107	2.57187	3.39141
	t-pvalue (p)		0.9846	0.0465*	0.0748
	B) 31 species model Plant and aphid genetic	Overall	Intercept	Plant community	Aphid phylogenetic relatedness
	R-squared	0.0496994
	F-statistic	12.081
	F-pvalue	0.028*
	predector coefficients (β)		0.809748	0.0344029	0.197245
	t-statistic		7.2899	0.304494	4.84773
	t-pvalue (p)		0.8023	0.7841	0.0217*
	C) 22 species model Parasitoid, plant and aphid genetic	Overall	Intercept	Parasitoid community	Plant community	Aphid phylogenetic relatedness
	R-squared	0.131693
	F-statistic	11.4761
	F-pvalue	0.0067**
	coefficients (β)		-0.13951	0.403752	-0.0744914	0.32297
	t-statistic		-2.28106	2.63071	-0.655701	3.36098
	t-pvalue (p)		0.3327	0.0455*	0.5483	0.0792
	MMRR outputs using conservative data set (only mummied aphid samples collected in 2021-2022)
	D) 16 species model Parasitoid and aphid genetic	Overall	Intercept	Parasitoid community	Aphid phylogenetic relatedness
	R-squared	0.150578
	F-statistic	10.3704
	F-pvalue	0.0438*
	predector coefficients (β)		-0.171486	0.385183	0.469705
	t-statistic		-1.62156	1.68485	2.79987
	t-pvalue (p)		0.5394	0.2216	0.1724
	E) 16 species model Plant and aphid genetic	Overall	Intercept	Plant community	Aphid phylogenetic relatedness
	R-squared	0.130252
	F-statistic	8.76089
	F-pvalue	0.0483*
	predector coefficients (β)		-2.55598	0.0448662	0.605793
	t-statistic		-0.676981	0.195241	4.02539
	t-pvalue (p)		0.3253	0.8492	0.0475*
	F) 16 species model Parasitoid, plant and aphid genetic	Overall	Intercept	Parasitoid community	Plant community	Aphid phylogenetic relatedness
	R-squared	0.153143
	F-statistic	6.99236
	F-pvalue	0.0581
	coefficients (β)		-0.168921	0.450816	-0.149904	0.467861
	t-statistic		-1.59154	1.77073	-0.592732	2.78066
	t-pvalue (p)		0.5588	0.2073	0.5275	0.1888
